# Supplementary material for: 1-(2-Meth­oxy­phen­yl)-2-{[2-(2-meth­oxy­phen­yl)hydrazinyl­idene](nitro)­meth­yl}diazene
Source: Acta Crystallogr Sect E Struct Rep Online. 2012 Feb 4;68(Pt 3):o609. doi: 10.1107/S1600536812004175 (PMC3295411; doi:10.1107/S1600536812004175)
Supplement: Supplementary file 1 [file e-68-0o609-sup1.cif]

##############################################################################
#                                                                            #
# This CIF contains the data in a paper accepted for publication in          #
# Acta Crystallographica Section E. It conforms to the requirements of       #
# Notes for Authors for Acta Crystallographica Section E, and has been       #
# peer reviewed under the auspices of the IUCr Commission on Journals.       #
#                                                                            #
# Full details of the Crystallographic Information File format               #
# are given in the paper "The Crystallographic Information File (CIF):       #
# a New Standard Archive File for Crystallography" by S. R. Hall, F. H.      #
# Allen and I. D. Brown [Acta Cryst. (1991), A47, 655-685].                  #
#                                                                            #
# The current version of the core CIF dictionary is obtainable from          #
# ftp://ftp.iucr.org/pub/cif_core.dic.                                       #
#                                                                            #
# Software is freely available for graphical display of the structure(s)     #
# in this CIF. For information consult the CIF software page                 #
# http://www.iucr.org/resources/cif/software.                                #
#                                                                            #
# This file may be used for bona fide research purposes within the           #
# scientific community so long as proper attribution is given to the journal # 
# article from which it was obtained.                                        #
#                                                                            #
##############################################################################
data_global
_audit_creation_method     'WinGX routine CIF_UPDATE'
_audit_conform_dict_name     cif_core.dic
_audit_conform_dict_version     2.3
_journal_date_recd_electronic     2012-01-19
_journal_date_accepted     2012-01-31
_journal_name_full     'Acta Crystallographica, Section E'
_journal_year     2012
_journal_volume     68
_journal_issue      3
_journal_page_first     o609
_journal_page_last     o609
_journal_paper_category     QO
_journal_paper_doi     10.1107/S1600536812004175
_journal_coeditor_code     IS5057
_publ_contact_author_name     'Karel H. von Eschwege'
_publ_contact_author_address
;
Department of Chemistry
University of the Free State
PO Box 339
Bloemfontein 9300
South Africa
;
_publ_contact_author_email     veschwkg@ufs.ac.za
_publ_contact_author_fax     '+27(0)514446384'
_publ_contact_author_phone     '+27(0)514012923'
_publ_section_title
;\
1-(2-Methoxyphenyl)-2-{[2-(2-methoxyphenyl)hydrazinylidene](nitro)methyl}\
diazene
;
loop_
    _publ_author_name
    _publ_author_address
    'Eschwege, Karel G. von'
;
Department of Chemistry
University of the Free State
PO Box 339
Bloemfontein 9300
South Africa
;
    'Muller, Fabian'
;
Department of Chemistry
University of the Free State
PO Box 339
Bloemfontein 9300
South Africa
;
    'Hill, Tania N.'
;
Department of Chemistry
University of the Free State
PO Box 339
Bloemfontein 9300
South Africa
;
data_I
_audit_creation_method     'WinGX routine CIF_UPDATE'
_chemical_name_systematic
;
1-(2-Methoxyphenyl)-2-{[2-(2-methoxyphenyl)hydrazinylidene](nitro)methyl}diazene
;
_chemical_formula_moiety     'C15 H15 N5 O4'
_chemical_formula_sum     'C15 H15 N5 O4'
_chemical_formula_iupac     'C15 H15 N5 O4'
_chemical_formula_weight     329.32
_symmetry_cell_setting     triclinic
_symmetry_space_group_name_H-M     'P -1'
_symmetry_space_group_name_Hall     '-P 1'
loop_
    _symmetry_equiv_pos_as_xyz
    'x, y, z'
    '-x, -y, -z'
_cell_length_a     7.2025(5)
_cell_length_b     10.9574(8)
_cell_length_c     11.2190(9)
_cell_angle_alpha     117.188(2)
_cell_angle_beta     91.416(2)
_cell_angle_gamma     107.251(2)
_cell_volume     738.66(10)
_cell_formula_units_Z     2
_cell_measurement_reflns_used     5015
_cell_measurement_theta_min     3.02
_cell_measurement_theta_max     28.36
_cell_measurement_temperature     100(2)
_exptl_crystal_description     cuboid
_exptl_crystal_colour     red
_exptl_crystal_size_max     0.25
_exptl_crystal_size_mid     0.21
_exptl_crystal_size_min     0.06
_exptl_crystal_density_diffrn     1.481
_exptl_crystal_density_method     'not measured'
_exptl_crystal_F_000     344
_exptl_absorpt_coefficient_mu     0.111
_exptl_absorpt_correction_type     multi-scan
_exptl_absorpt_process_details     '(SADABS; Bruker, 2004)'
_exptl_absorpt_correction_T_min     0.6683
_exptl_absorpt_correction_T_max     0.7457
_diffrn_ambient_temperature     100(2)
_diffrn_radiation_type     MoK\a
_diffrn_radiation_wavelength     0.71073
_diffrn_radiation_source     'sealed tube'
_diffrn_radiation_monochromator     'graphite'
_diffrn_measurement_device_type     'Bruker X8 APEXII 4K KappaCCD'
_diffrn_measurement_method     '\f and \w'
_diffrn_detector_area_resol_mean     512
_diffrn_reflns_number     10250
_diffrn_reflns_av_R_equivalents     0.0267
_diffrn_reflns_theta_min     2.08
_diffrn_reflns_theta_max     28.00
_diffrn_reflns_theta_full     25
_diffrn_measured_fraction_theta_max     0.959
_diffrn_measured_fraction_theta_full     0.964
_diffrn_reflns_limit_h_min     -9
_diffrn_reflns_limit_h_max     7
_diffrn_reflns_limit_k_min     -10
_diffrn_reflns_limit_k_max     14
_diffrn_reflns_limit_l_min     -14
_diffrn_reflns_limit_l_max     14
_diffrn_standards_number     0
_diffrn_standards_interval_count     0
_diffrn_standards_decay_%     0
_reflns_number_total     3431
_reflns_number_gt     2824
_reflns_threshold_expression     I>2\s(I)
_refine_ls_structure_factor_coef     Fsqd
_refine_ls_matrix_type     full
_refine_ls_R_factor_gt     0.0374
_refine_ls_wR_factor_ref     0.11
_refine_ls_goodness_of_fit_ref     1.04
_refine_ls_restrained_S_all     1.04
_refine_ls_number_reflns     3431
_refine_ls_number_parameters     223
_refine_ls_number_restraints     0
_refine_ls_hydrogen_treatment     mixed
_refine_ls_weighting_scheme     calc
_refine_ls_weighting_details
       'calc w = 1/[\s^2^(Fo^2^)+(0.0567P)^2^+0.2301P] where P=(Fo^2^+2Fc^2^)/3'
_refine_ls_shift/su_max     0
_refine_diff_density_max     0.32
_refine_diff_density_min     -0.224
_refine_ls_extinction_method     none
loop_
    _atom_type_symbol
    _atom_type_description
    _atom_type_scat_dispersion_real
    _atom_type_scat_dispersion_imag
    _atom_type_scat_source
    C C 0.0033 0.0016 'International Tables Vol C Tables 4.2.6.8 and 6.1.1.4'
    H H 0 0 'International Tables Vol C Tables 4.2.6.8 and 6.1.1.4'
    N N 0.0061 0.0033 'International Tables Vol C Tables 4.2.6.8 and 6.1.1.4'
    O O 0.0106 0.006 'International Tables Vol C Tables 4.2.6.8 and 6.1.1.4'
_computing_data_collection     'APEX2 (Bruker, 2005)'
_computing_cell_refinement     'SAINT-Plus (Bruker, 2004)'
_computing_data_reduction     'SAINT-Plus (Bruker, 2004)'
_computing_structure_solution     'SHELXS97 (Sheldrick, 2008)'
_computing_structure_refinement     'SHELXL97 (Sheldrick, 2008)'
_computing_molecular_graphics     'DIAMOND (Brandenburg & Putz, 2005)'
_computing_publication_material     'WinGX (Farrugia, 1999)'
loop_
    _atom_site_type_symbol
    _atom_site_label
    _atom_site_fract_x
    _atom_site_fract_y
    _atom_site_fract_z
    _atom_site_U_iso_or_equiv
    _atom_site_adp_type
    _atom_site_calc_flag
    _atom_site_refinement_flags
    _atom_site_occupancy
    _atom_site_disorder_assembly
    _atom_site_disorder_group
    C C1 0.24373(18) 0.35944(13) 0.57201(13) 0.0165(3) Uani d . 1 . .
    C C11 0.20805(18) 0.09665(13) 0.23162(13) 0.0163(3) Uani d . 1 . .
    C C12 0.26683(17) 0.09557(13) 0.11311(13) 0.0163(3) Uani d . 1 . .
    C C13 0.22134(18) -0.03694(14) -0.00672(13) 0.0187(3) Uani d . 1 . .
    H H13 0.2594 -0.0385 -0.0877 0.022 Uiso calc R 1 . .
    C C14 0.11980(19) -0.16760(14) -0.00785(14) 0.0201(3) Uani d . 1 . .
    H H14 0.0874 -0.2579 -0.0901 0.024 Uiso calc R 1 . .
    C C15 0.06606(18) -0.16640(13) 0.11022(14) 0.0193(3) Uani d . 1 . .
    H H15 0.0005 -0.2559 0.1095 0.023 Uiso calc R 1 . .
    C C16 0.10804(18) -0.03447(13) 0.22960(13) 0.0175(3) Uani d . 1 . .
    H H16 0.0685 -0.0336 0.3101 0.021 Uiso calc R 1 . .
    C C17 0.4352(2) 0.23340(14) 0.00981(14) 0.0202(3) Uani d . 1 . .
    H H17A 0.5108 0.1675 -0.0269 0.03 Uiso calc R 1 . .
    H H17B 0.5198 0.3334 0.0357 0.03 Uiso calc R 1 . .
    H H17C 0.321 0.2022 -0.0598 0.03 Uiso calc R 1 . .
    C C21 0.26964(17) 0.64157(13) 0.49771(13) 0.0161(3) Uani d . 1 . .
    C C22 0.27401(18) 0.65519(13) 0.37900(13) 0.0166(3) Uani d . 1 . .
    C C23 0.27496(19) 0.78593(14) 0.38634(13) 0.0188(3) Uani d . 1 . .
    H H23 0.2767 0.796 0.3066 0.023 Uiso calc R 1 . .
    C C24 0.27338(19) 0.90125(13) 0.50974(14) 0.0203(3) Uani d . 1 . .
    H H24 0.2731 0.9897 0.5139 0.024 Uiso calc R 1 . .
    C C25 0.2722(2) 0.88841(14) 0.62726(14) 0.0215(3) Uani d . 1 . .
    H H25 0.2732 0.9684 0.7116 0.026 Uiso calc R 1 . .
    C C26 0.26962(19) 0.75873(14) 0.62146(13) 0.0192(3) Uani d . 1 . .
    H H26 0.2678 0.7497 0.7017 0.023 Uiso calc R 1 . .
    C C27 0.2702(2) 0.54524(15) 0.14037(13) 0.0226(3) Uani d . 1 . .
    H H27A 0.1481 0.5611 0.1218 0.034 Uiso calc R 1 . .
    H H27B 0.2725 0.4537 0.0645 0.034 Uiso calc R 1 . .
    H H27C 0.3848 0.6268 0.1502 0.034 Uiso calc R 1 . .
    N N1 0.24998(15) 0.49180(11) 0.59013(11) 0.0178(2) Uani d . 1 . .
    N N2 0.26924(15) 0.50650(11) 0.48294(11) 0.0164(2) Uani d . 1 . .
    N N3 0.23306(15) 0.23476(11) 0.46437(11) 0.0174(2) Uani d . 1 . .
    N N4 0.24656(15) 0.23359(11) 0.34850(11) 0.0168(2) Uani d . 1 . .
    N N5 0.23346(15) 0.34848(11) 0.69742(11) 0.0178(2) Uani d . 1 . .
    O O1 0.20306(15) 0.44731(10) 0.79751(10) 0.0243(2) Uani d . 1 . .
    O O2 0.25603(15) 0.24155(10) 0.69729(10) 0.0246(2) Uani d . 1 . .
    O O11 0.36796(14) 0.22919(9) 0.12699(9) 0.0208(2) Uani d . 1 . .
    O O21 0.27761(14) 0.53657(9) 0.26384(9) 0.0210(2) Uani d . 1 . .
    H H4 0.272(5) 0.341(4) 0.356(3) 0.127(12) Uiso d . 1 . .
loop_
    _atom_site_aniso_label
    _atom_site_aniso_U_11
    _atom_site_aniso_U_22
    _atom_site_aniso_U_33
    _atom_site_aniso_U_12
    _atom_site_aniso_U_13
    _atom_site_aniso_U_23
    C1 0.0164(6) 0.0176(6) 0.0159(6) 0.0044(5) 0.0028(4) 0.0094(5)
    C11 0.0154(5) 0.0162(5) 0.0161(6) 0.0064(5) 0.0006(4) 0.0064(5)
    C12 0.0155(5) 0.0164(5) 0.0186(6) 0.0064(5) 0.0023(5) 0.0093(5)
    C13 0.0199(6) 0.0209(6) 0.0168(6) 0.0089(5) 0.0039(5) 0.0094(5)
    C14 0.0209(6) 0.0166(6) 0.0201(7) 0.0078(5) 0.0012(5) 0.0060(5)
    C15 0.0192(6) 0.0164(6) 0.0240(7) 0.0061(5) 0.0013(5) 0.0112(5)
    C16 0.0174(6) 0.0201(6) 0.0185(6) 0.0076(5) 0.0031(5) 0.0115(5)
    C17 0.0219(6) 0.0218(6) 0.0204(7) 0.0074(5) 0.0069(5) 0.0129(5)
    C21 0.0147(5) 0.0156(5) 0.0190(6) 0.0051(5) 0.0032(5) 0.0092(5)
    C22 0.0159(5) 0.0154(5) 0.0169(6) 0.0050(5) 0.0027(4) 0.0069(5)
    C23 0.0215(6) 0.0190(6) 0.0180(6) 0.0071(5) 0.0034(5) 0.0108(5)
    C24 0.0223(6) 0.0153(6) 0.0236(7) 0.0074(5) 0.0022(5) 0.0092(5)
    C25 0.0261(6) 0.0176(6) 0.0183(6) 0.0098(5) 0.0044(5) 0.0054(5)
    C26 0.0215(6) 0.0208(6) 0.0167(6) 0.0084(5) 0.0048(5) 0.0094(5)
    C27 0.0320(7) 0.0222(6) 0.0158(6) 0.0111(6) 0.0045(5) 0.0098(5)
    N1 0.0163(5) 0.0195(5) 0.0175(5) 0.0041(4) 0.0023(4) 0.0102(4)
    N2 0.0175(5) 0.0163(5) 0.0172(5) 0.0053(4) 0.0034(4) 0.0098(4)
    N3 0.0161(5) 0.0211(5) 0.0165(5) 0.0061(4) 0.0026(4) 0.0106(4)
    N4 0.0178(5) 0.0163(5) 0.0164(5) 0.0059(4) 0.0026(4) 0.0081(4)
    N5 0.0183(5) 0.0171(5) 0.0163(5) 0.0027(4) 0.0019(4) 0.0088(4)
    O1 0.0331(5) 0.0208(5) 0.0164(5) 0.0081(4) 0.0070(4) 0.0077(4)
    O2 0.0335(5) 0.0227(5) 0.0237(5) 0.0103(4) 0.0056(4) 0.0158(4)
    O11 0.0258(5) 0.0171(4) 0.0179(5) 0.0038(4) 0.0050(4) 0.0095(4)
    O21 0.0334(5) 0.0171(4) 0.0150(5) 0.0115(4) 0.0060(4) 0.0081(4)
_geom_special_details
;
All e.s.d.'s (except the e.s.d. in the dihedral angle between two l.s. planes)
are estimated using the full covariance matrix. The cell e.s.d.'s are taken
into account individually in the estimation of e.s.d.'s in distances, angles
and torsion angles; correlations between e.s.d.'s in cell parameters are only
used when they are defined by crystal symmetry. An approximate (isotropic)
treatment of cell e.s.d.'s is used for estimating e.s.d.'s involving l.s.
planes.
;
loop_
    _geom_bond_atom_site_label_1
    _geom_bond_atom_site_label_2
    _geom_bond_site_symmetry_2
    _geom_bond_distance
    _geom_bond_publ_flag
    C1 N3 . 1.3252(16) n
    C1 N1 . 1.3559(16) n
    C1 N5 . 1.4675(16) ?
    C11 C16 . 1.3926(17) ?
    C11 C12 . 1.4013(18) ?
    C11 N4 . 1.4089(16) ?
    C12 O11 . 1.3608(14) ?
    C12 C13 . 1.3911(17) ?
    C13 C14 . 1.3952(18) ?
    C13 H13 . 0.95 ?
    C14 C15 . 1.3847(19) ?
    C14 H14 . 0.95 ?
    C15 C16 . 1.3880(18) ?
    C15 H15 . 0.95 ?
    C16 H16 . 0.95 ?
    C17 O11 . 1.4278(15) ?
    C17 H17A . 0.98 ?
    C17 H17B . 0.98 ?
    C17 H17C . 0.98 ?
    C21 C26 . 1.3953(18) ?
    C21 C22 . 1.4063(18) ?
    C21 N2 . 1.4111(15) ?
    C22 O21 . 1.3588(15) ?
    C22 C23 . 1.3949(17) ?
    C23 C24 . 1.3872(18) ?
    C23 H23 . 0.95 ?
    C24 C25 . 1.3884(19) ?
    C24 H24 . 0.95 ?
    C25 C26 . 1.3869(18) ?
    C25 H25 . 0.95 ?
    C26 H26 . 0.95 ?
    C27 O21 . 1.4319(16) ?
    C27 H27A . 0.98 ?
    C27 H27B . 0.98 ?
    C27 H27C . 0.98 ?
    N1 N2 . 1.2897(15) n
    N3 N4 . 1.3005(15) n
    N4 H4 . 1.10(3) ?
    N5 O2 . 1.2292(14) ?
    N5 O1 . 1.2342(15) ?
loop_
    _geom_angle_atom_site_label_1
    _geom_angle_atom_site_label_2
    _geom_angle_atom_site_label_3
    _geom_angle_site_symmetry_1
    _geom_angle_site_symmetry_3
    _geom_angle
    _geom_angle_publ_flag
    N3 C1 N1 . . 134.09(12) n
    N3 C1 N5 . . 112.67(11) ?
    N1 C1 N5 . . 113.09(11) ?
    C16 C11 C12 . . 120.02(11) ?
    C16 C11 N4 . . 122.24(12) ?
    C12 C11 N4 . . 117.68(11) ?
    O11 C12 C13 . . 125.15(12) ?
    O11 C12 C11 . . 115.31(11) ?
    C13 C12 C11 . . 119.54(11) ?
    C12 C13 C14 . . 119.96(12) ?
    C12 C13 H13 . . 120 ?
    C14 C13 H13 . . 120 ?
    C15 C14 C13 . . 120.36(12) ?
    C15 C14 H14 . . 119.8 ?
    C13 C14 H14 . . 119.8 ?
    C14 C15 C16 . . 120.00(11) ?
    C14 C15 H15 . . 120 ?
    C16 C15 H15 . . 120 ?
    C15 C16 C11 . . 120.10(12) ?
    C15 C16 H16 . . 120 ?
    C11 C16 H16 . . 120 ?
    O11 C17 H17A . . 109.5 ?
    O11 C17 H17B . . 109.5 ?
    H17A C17 H17B . . 109.5 ?
    O11 C17 H17C . . 109.5 ?
    H17A C17 H17C . . 109.5 ?
    H17B C17 H17C . . 109.5 ?
    C26 C21 C22 . . 120.09(11) ?
    C26 C21 N2 . . 123.72(12) ?
    C22 C21 N2 . . 116.18(11) ?
    O21 C22 C23 . . 124.80(12) ?
    O21 C22 C21 . . 116.00(11) ?
    C23 C22 C21 . . 119.20(11) ?
    C24 C23 C22 . . 120.17(12) ?
    C24 C23 H23 . . 119.9 ?
    C22 C23 H23 . . 119.9 ?
    C23 C24 C25 . . 120.55(12) ?
    C23 C24 H24 . . 119.7 ?
    C25 C24 H24 . . 119.7 ?
    C26 C25 C24 . . 119.98(12) ?
    C26 C25 H25 . . 120 ?
    C24 C25 H25 . . 120 ?
    C25 C26 C21 . . 119.99(12) ?
    C25 C26 H26 . . 120 ?
    C21 C26 H26 . . 120 ?
    O21 C27 H27A . . 109.5 ?
    O21 C27 H27B . . 109.5 ?
    H27A C27 H27B . . 109.5 ?
    O21 C27 H27C . . 109.5 ?
    H27A C27 H27C . . 109.5 ?
    H27B C27 H27C . . 109.5 ?
    N2 N1 C1 . . 114.18(11) n
    N1 N2 C21 . . 115.34(10) ?
    N4 N3 C1 . . 117.69(11) n
    N3 N4 C11 . . 117.09(10) ?
    N3 N4 H4 . . 113.3(17) ?
    C11 N4 H4 . . 129.2(17) ?
    O2 N5 O1 . . 123.48(11) ?
    O2 N5 C1 . . 118.27(11) ?
    O1 N5 C1 . . 118.25(11) ?
    C12 O11 C17 . . 117.37(10) ?
    C22 O21 C27 . . 116.76(10) ?
loop_
    _geom_torsion_atom_site_label_1
    _geom_torsion_atom_site_label_2
    _geom_torsion_atom_site_label_3
    _geom_torsion_atom_site_label_4
    _geom_torsion_site_symmetry_1
    _geom_torsion_site_symmetry_2
    _geom_torsion_site_symmetry_3
    _geom_torsion_site_symmetry_4
    _geom_torsion
    _geom_torsion_publ_flag
    C16 C11 C12 O11 . . . . -178.36(11) ?
    N4 C11 C12 O11 . . . . 4.19(17) ?
    C16 C11 C12 C13 . . . . 1.18(19) ?
    N4 C11 C12 C13 . . . . -176.26(11) ?
    O11 C12 C13 C14 . . . . 178.79(12) ?
    C11 C12 C13 C14 . . . . -0.71(19) ?
    C12 C13 C14 C15 . . . . -0.8(2) ?
    C13 C14 C15 C16 . . . . 1.89(19) ?
    C14 C15 C16 C11 . . . . -1.41(19) ?
    C12 C11 C16 C15 . . . . -0.12(19) ?
    N4 C11 C16 C15 . . . . 177.20(11) ?
    C26 C21 C22 O21 . . . . 178.75(11) ?
    N2 C21 C22 O21 . . . . -0.09(16) ?
    C26 C21 C22 C23 . . . . -1.06(18) ?
    N2 C21 C22 C23 . . . . -179.90(11) ?
    O21 C22 C23 C24 . . . . -179.23(12) ?
    C21 C22 C23 C24 . . . . 0.57(19) ?
    C22 C23 C24 C25 . . . . 0.4(2) ?
    C23 C24 C25 C26 . . . . -1.0(2) ?
    C24 C25 C26 C21 . . . . 0.5(2) ?
    C22 C21 C26 C25 . . . . 0.55(19) ?
    N2 C21 C26 C25 . . . . 179.30(12) ?
    N3 C1 N1 N2 . . . . -8.2(2) ?
    N5 C1 N1 N2 . . . . 176.64(10) ?
    C1 N1 N2 C21 . . . . 178.01(10) n
    C26 C21 N2 N1 . . . . 6.28(17) ?
    C22 C21 N2 N1 . . . . -174.93(11) ?
    N1 C1 N3 N4 . . . . 6.7(2) ?
    N5 C1 N3 N4 . . . . -178.05(10) ?
    C1 N3 N4 C11 . . . . -171.54(10) n
    C16 C11 N4 N3 . . . . 17.56(18) ?
    C12 C11 N4 N3 . . . . -165.06(11) ?
    N3 C1 N5 O2 . . . . 14.10(16) ?
    N1 C1 N5 O2 . . . . -169.63(10) ?
    N3 C1 N5 O1 . . . . -166.06(11) ?
    N1 C1 N5 O1 . . . . 10.20(16) ?
    C13 C12 O11 C17 . . . . -0.99(18) ?
    C11 C12 O11 C17 . . . . 178.52(10) ?
    C23 C22 O21 C27 . . . . -3.81(18) ?
    C21 C22 O21 C27 . . . . 176.39(11) ?
loop_
    _geom_hbond_atom_site_label_D
    _geom_hbond_atom_site_label_H
    _geom_hbond_atom_site_label_A
    _geom_hbond_site_symmetry_A
    _geom_hbond_distance_DH
    _geom_hbond_distance_HA
    _geom_hbond_distance_DA
    _geom_hbond_angle_DHA
    N4 H4 N2 . 1.10(3) 1.73(3) 2.6117(15) 134(3)
    N4 H4 N1 . 1.10(3) 2.42(3) 2.8812(16) 103(2)
    C17 H17B O1 2_666 0.98 2.47 3.3325(16) 146.1
    C27 H27C O2 2_666 0.98 2.65 3.3907(17) 132.8
