# Supplementary material for: 1-(2-Meth­oxy­phen­yl)-2-{[2-(2-meth­oxy­phen­yl)hydrazinyl­idene](nitro)­meth­yl}diazene
Source: Acta Crystallogr Sect E Struct Rep Online. 2012 Feb 4;68(Pt 3):o609. doi: 10.1107/S1600536812004175 (PMC3295411; doi:10.1107/S1600536812004175)
Supplement: Supplementary file 2 [file e-68-0o609-Isup2.hkl]

#
# h,k,l, Fc-squared, Fo-squared, sigma(Fo-squared) and status flag
#
data_I
_shelx_title ' 11Hkve2_0m in P-1'
_shelx_refln_list_code          4
_shelx_F_calc_maximum      166.07
_exptl_crystal_F_000       344.00
_reflns_d_resolution_high  0.7570
 
loop_
 _symmetry_equiv_pos_as_xyz
 'x, y, z'
 '-x, -y, -z'
 
_cell_length_a     7.2025
_cell_length_b    10.9574
_cell_length_c    11.2190
_cell_angle_alpha 117.188
_cell_angle_beta   91.416
_cell_angle_gamma 107.251
 
_shelx_F_squared_multiplier     1.000
 
loop_
 _refln_index_h
 _refln_index_k
 _refln_index_l
 _refln_F_squared_calc
 _refln_F_squared_meas
 _refln_F_squared_sigma
 _refln_observed_status
   1   0   0        1.47       -0.57      0.28 o
   2   0   0    27578.30    28083.75    735.90 o
   3   0   0       92.79       88.02      1.75 o
   4   0   0     4726.49     4900.01     64.93 o
   5   0   0      157.95      168.28      2.56 o
   6   0   0     1828.18     1849.08     32.70 o
   7   0   0       41.18       38.89      2.78 o
   8   0   0      331.10      312.46      8.96 o
  -9   1   0       74.83       76.16      6.56 o
  -8   1   0      221.61      214.21      6.80 o
  -7   1   0       54.92       62.68      3.09 o
  -6   1   0      554.90      579.42     11.05 o
  -5   1   0        5.46        7.48      0.60 o
  -4   1   0     2648.43     2799.03     34.13 o
  -3   1   0      341.37      351.04      3.95 o
  -2   1   0      504.56      499.66      5.36 o
  -1   1   0     1144.68     1094.06     13.90 o
   0   1   0      182.26      174.53      3.77 o
   1   1   0        0.36        0.91      0.21 o
   2   1   0     2088.22     2052.54     21.69 o
   3   1   0       33.04       30.40      0.89 o
   4   1   0       33.82       34.81      1.50 o
   5   1   0       21.03       23.32      1.16 o
   6   1   0      205.57      206.07      4.98 o
   7   1   0        2.88        2.51      1.54 o
   8   1   0       59.48       53.93      3.50 o
  -9   2   0        0.56        1.13      1.74 o
  -8   2   0        6.62        5.10      1.65 o
  -7   2   0       16.10       17.98      1.86 o
  -6   2   0        1.87        2.71      0.64 o
  -5   2   0       50.98       49.27      1.45 o
  -4   2   0       20.04       19.94      0.92 o
  -3   2   0      212.18      246.13      4.59 o
  -2   2   0     1824.97     1824.79     21.26 o
  -1   2   0       33.16       38.72      0.61 o
   0   2   0      272.41      234.91      2.64 o
   1   2   0      818.73      772.86      8.33 o
   2   2   0      111.61      110.48      1.72 o
   3   2   0       22.10       21.82      0.84 o
   4   2   0        5.79        5.75      0.68 o
   5   2   0        0.59        0.26      0.61 o
   6   2   0       36.85       34.63      1.96 o
   7   2   0        2.93        1.19      1.54 o
   8   2   0       47.88       46.76      5.10 o
  -9   3   0        0.54       -2.89      1.44 o
  -8   3   0        2.27        1.50      1.33 o
  -7   3   0       26.35       27.19      2.16 o
  -6   3   0      131.47      130.61      2.78 o
  -5   3   0       10.29        9.98      0.56 o
  -4   3   0      253.90      256.90      4.33 o
  -3   3   0       11.61       14.53      0.47 o
  -2   3   0     1622.92     1714.81     24.52 o
  -1   3   0     1477.87     1475.67     15.52 o
   0   3   0     1647.97     1697.43     17.89 o
   1   3   0     1100.10     1045.88     11.26 o
   2   3   0       10.79        9.04      0.62 o
   3   3   0       85.54       79.51      2.04 o
   4   3   0        3.15        4.42      0.73 o
   5   3   0      141.39      144.56      3.42 o
   6   3   0        0.85        0.13      0.98 o
   7   3   0       95.91       99.07      4.43 o
  -9   4   0        9.06        5.26      2.19 o
  -8   4   0       92.96       95.98      3.81 o
  -7   4   0        0.34       -0.29      1.03 o
  -6   4   0      255.51      253.48      3.76 o
  -5   4   0       26.71       31.76      0.90 o
  -4   4   0      502.55      480.60      8.81 o
  -3   4   0       36.99       45.65      1.48 o
  -2   4   0      333.88      359.43      4.50 o
  -1   4   0      200.32      217.30      2.52 o
   0   4   0     1482.35     1516.08     16.13 o
   1   4   0       31.61       29.97      0.89 o
   2   4   0      354.45      342.10      5.90 o
   3   4   0       18.74       21.34      1.20 o
   4   4   0        6.66        8.37      0.98 o
   5   4   0        0.10        0.40      0.75 o
   6   4   0        2.94        1.58      1.15 o
   7   4   0        0.00        1.46      1.74 o
  -9   5   0       54.90       49.58      2.98 o
  -8   5   0        0.55       -1.31      1.03 o
  -7   5   0       36.30       39.21      2.27 o
  -6   5   0       65.20       64.39      2.89 o
  -5   5   0       31.20       35.09      1.50 o
  -4   5   0      659.68      661.53     11.84 o
  -3   5   0       21.16       18.39      0.60 o
  -2   5   0      246.34      262.37      3.48 o
  -1   5   0      167.36      199.27      2.79 o
   0   5   0        0.01        0.65      0.51 o
   1   5   0       64.91       82.33      1.74 o
   2   5   0      255.83      254.13      4.73 o
   3   5   0       54.27       48.05      1.71 o
   4   5   0       71.51       74.97      2.65 o
   5   5   0        1.64        1.30      1.13 o
   6   5   0        0.53        1.30      1.15 o
  -9   6   0       25.33       25.15      2.27 o
  -8   6   0       16.62       16.77      1.86 o
  -7   6   0       14.37       16.19      2.19 o
  -6   6   0        5.57        4.50      0.94 o
  -5   6   0       21.47       26.21      1.23 o
  -4   6   0        1.04        2.25      0.56 o
  -3   6   0       56.16       50.47      1.18 o
  -2   6   0       22.64       20.87      0.71 o
  -1   6   0      315.09      314.24      4.28 o
   0   6   0       68.32       66.60      1.42 o
   1   6   0       14.62       13.67      0.91 o
   2   6   0      349.68      336.56      6.00 o
   3   6   0        4.10        3.95      0.76 o
   4   6   0       26.70       27.34      1.56 o
   5   6   0       93.16       96.41      6.17 o
   6   6   0        1.22        0.77      1.15 o
  -9   7   0        1.88        1.02      1.44 o
  -8   7   0       67.47       74.63      3.35 o
  -7   7   0       18.28       19.37      1.82 o
  -6   7   0      432.11      416.62     10.93 o
  -5   7   0       89.13       91.85      2.07 o
  -4   7   0      863.03      852.81     11.40 o
  -3   7   0       33.44       31.51      1.00 o
  -2   7   0      940.64      912.33     10.41 o
  -1   7   0      216.61      209.44      3.12 o
   0   7   0     1174.29     1145.14     15.95 o
   1   7   0      886.04      848.65     13.54 o
   2   7   0      789.05      747.97     12.45 o
   3   7   0       39.16       37.60      1.70 o
   4   7   0      256.33      257.18      5.38 o
   5   7   0       41.15       47.33      3.19 o
  -9   8   0       21.25       19.82      2.91 o
  -8   8   0      840.72      850.86     27.11 o
  -7   8   0      105.62       95.78      3.69 o
  -6   8   0     1083.28     1086.04     24.01 o
  -5   8   0        6.19        6.34      1.17 o
  -4   8   0     1158.92     1140.82     16.93 o
  -3   8   0        2.91        3.37      0.54 o
  -2   8   0     1049.75     1026.32     11.74 o
  -1   8   0      364.48      363.55      5.03 o
   0   8   0      331.40      303.53      5.55 o
   1   8   0       12.42       12.53      1.01 o
   2   8   0       24.95       23.00      1.72 o
   3   8   0       99.01      102.20      3.51 o
   4   8   0        6.01        4.64      1.54 o
  -8   9   0        0.69       -1.22      2.62 o
  -7   9   0       17.11       13.06      2.33 o
  -6   9   0        0.29        1.60      1.03 o
  -5   9   0       18.85       17.93      1.35 o
  -4   9   0      112.99      113.93      3.20 o
  -3   9   0       30.10       35.75      1.90 o
  -2   9   0      672.42      657.76     18.66 o
  -1   9   0      138.04      139.56      3.13 o
   0   9   0      433.60      418.72      8.71 o
   1   9   0       39.59       42.00      2.10 o
   2   9   0      243.12      243.36      8.46 o
   3   9   0        5.16        5.86      1.35 o
   4   9   0      202.00      210.72      7.18 o
  -8  10   0       13.22       10.58      1.94 o
  -7  10   0        2.89        0.64      1.75 o
  -6  10   0       80.00       85.05      3.40 o
  -5  10   0        0.23       -0.03      0.89 o
  -4  10   0       19.64       21.46      1.67 o
  -3  10   0       48.18       54.03      2.41 o
  -2  10   0       20.31       20.20      1.62 o
  -1  10   0        8.37        7.97      1.35 o
   0  10   0      193.95      199.02      5.13 o
   1  10   0       38.59       39.14      2.51 o
   2  10   0       46.52       48.70      6.27 o
   3  10   0        1.69        1.65      1.35 o
  -7  11   0       44.41       45.04      3.64 o
  -6  11   0        1.35        0.58      1.24 o
  -5  11   0       87.23       93.09      3.14 o
  -4  11   0       48.05       47.15      2.40 o
  -3  11   0       77.31       76.13      3.03 o
  -2  11   0        4.99        3.98      1.23 o
  -1  11   0       18.82       18.05      1.79 o
   0  11   0        2.28        1.94      1.18 o
   1  11   0       99.91      109.78      3.97 o
  -6  12   0        0.17        1.41      2.48 o
  -5  12   0       15.45       15.88      2.03 o
  -4  12   0        0.69       -0.41      1.06 o
  -3  12   0        0.96        0.94      1.15 o
  -2  12   0       14.54       13.59      1.79 o
  -1  12   0       10.72       11.81      1.79 o
   0  12   0       20.64       21.42      3.35 o
   2 -13   1       72.81       76.14      4.41 o
   3 -13   1        4.59        7.53      1.57 o
   4 -13   1       18.62       24.41      3.35 o
   5 -13   1       14.76       17.93      1.85 o
   0 -12   1       34.77       42.47      2.75 o
   1 -12   1       90.90       97.29      4.53 o
   2 -12   1       74.14       76.54      3.08 o
   3 -12   1      130.51      144.44      5.33 o
   4 -12   1        1.26        1.34      1.06 o
   5 -12   1        4.50        5.81      1.23 o
   6 -12   1       29.04       26.24      2.27 o
  -2 -11   1       72.71       69.74      4.66 o
  -1 -11   1        1.65        1.30      2.04 o
   0 -11   1       27.75       24.00      3.64 o
   1 -11   1       78.20       79.41      2.97 o
   2 -11   1       12.19       12.94      1.45 o
   3 -11   1        2.91        2.27      1.25 o
   4 -11   1       80.76       86.85      2.97 o
   5 -11   1        4.33        4.68      1.11 o
   6 -11   1        5.69        4.51      1.75 o
   7 -11   1       36.43       37.75      2.27 o
  -3 -10   1       54.44       65.90      3.92 o
  -2 -10   1        0.97        1.14      1.33 o
  -1 -10   1        0.86        0.16      1.12 o
   0 -10   1        2.32        2.60      1.12 o
   1 -10   1       25.48       24.43      2.16 o
   2 -10   1      111.10      109.71      3.24 o
   3 -10   1      410.99      416.08      8.20 o
   4 -10   1      312.46      308.87      6.43 o
   5 -10   1        2.29        2.54      0.89 o
   6 -10   1      170.86      172.64      5.05 o
   7 -10   1        8.49        7.97      4.37 o
   8 -10   1       90.07       92.11      6.12 o
  -4  -9   1       65.46       73.67      3.90 o
  -3  -9   1       66.21       69.73      2.95 o
  -2  -9   1      105.95      110.27      3.46 o
  -1  -9   1        2.67        2.61      0.89 o
   0  -9   1      367.32      358.18      7.43 o
   1  -9   1      501.72      481.51      9.40 o
   2  -9   1      390.42      392.10      8.60 o
   3  -9   1      333.56      334.74      6.70 o
   4  -9   1      163.50      162.82      3.81 o
   5  -9   1        2.10        2.71      0.72 o
   6  -9   1       85.73       84.36      2.98 o
   7  -9   1       50.80       47.18      2.37 o
   8  -9   1       11.51        9.56      1.67 o
  -5  -8   1        0.43       -0.15      1.44 o
  -4  -8   1       19.21       20.05      1.79 o
  -3  -8   1       29.58       33.76      3.38 o
  -2  -8   1       60.88       57.46      1.92 o
  -1  -8   1        2.84        2.12      0.64 o
   0  -8   1      411.76      392.67      6.01 o
   1  -8   1      277.64      261.29      3.79 o
   2  -8   1      226.88      216.82      3.48 o
   3  -8   1       32.28       34.69      1.05 o
   4  -8   1       42.88       41.15      1.14 o
   5  -8   1       65.67       67.73      1.71 o
   6  -8   1      155.61      145.17      4.12 o
   7  -8   1        3.31        2.40      2.19 o
   8  -8   1      102.11      106.98      8.02 o
   9  -8   1       11.76       14.46      4.08 o
  -5  -7   1        5.59        5.43      1.89 o
  -4  -7   1      133.36      136.99      3.41 o
  -3  -7   1        4.12        3.69      0.83 o
  -2  -7   1       12.03       10.74      0.94 o
  -1  -7   1       93.07       94.41      2.27 o
   0  -7   1       46.10       43.87      1.21 o
   1  -7   1       22.02       21.05      0.82 o
   2  -7   1       96.69       99.00      2.07 o
   3  -7   1       11.97       13.82      0.67 o
   4  -7   1       60.31       60.91      1.27 o
   5  -7   1      146.88      152.60      2.76 o
   6  -7   1        1.86        2.22      0.75 o
   7  -7   1       83.76       86.57      4.08 o
   8  -7   1       25.94       24.01      1.95 o
   9  -7   1       16.72       13.86      1.86 o
  -6  -6   1        7.21        5.09      1.40 o
  -5  -6   1       17.67       15.42      1.85 o
  -4  -6   1        0.75        0.09      1.03 o
  -3  -6   1       50.21       50.14      1.78 o
  -2  -6   1      124.69      133.77      2.94 o
  -1  -6   1       76.57       71.06      1.65 o
   0  -6   1        0.61        3.51      0.45 o
   1  -6   1        0.03        0.12      0.28 o
   2  -6   1      159.02      132.72      2.40 o
   3  -6   1       46.14       43.27      0.96 o
   4  -6   1       39.53       51.11      1.03 o
   5  -6   1       45.30       52.54      4.28 o
   6  -6   1       45.92       48.62      2.97 o
   7  -6   1       14.36       16.74      2.91 o
   8  -6   1        4.58        2.04      1.24 o
   9  -6   1        3.40        0.36      1.33 o
  -7  -5   1       42.38       47.65      4.37 o
  -6  -5   1       30.09       23.98      1.96 o
  -5  -5   1       32.82       36.03      1.78 o
  -4  -5   1       11.34        9.70      1.00 o
  -3  -5   1       25.73       24.30      1.30 o
  -2  -5   1        1.47       -0.60      0.49 o
  -1  -5   1        5.69        7.77      0.58 o
   0  -5   1      185.06      208.66      2.97 o
   1  -5   1      200.66      216.69      2.52 o
   2  -5   1        5.38        5.34      0.42 o
   3  -5   1      586.09      624.18     10.31 o
   4  -5   1       73.34       70.54      2.91 o
   5  -5   1       11.03       13.31      0.89 o
   6  -5   1       26.07       25.88      1.35 o
   7  -5   1        8.34        5.27      1.12 o
   8  -5   1        4.51        4.81      1.33 o
   9  -5   1       23.21       20.36      2.16 o
  -7  -4   1        1.57       -0.95      1.54 o
  -6  -4   1       46.64       47.31      2.40 o
  -5  -4   1        2.49        2.49      0.84 o
  -4  -4   1        7.92        6.88      0.88 o
  -3  -4   1       46.12       44.98      1.85 o
  -2  -4   1      315.37      327.57      5.00 o
  -1  -4   1       86.81       94.96      1.43 o
   0  -4   1      361.69      357.14      5.52 o
   1  -4   1       77.43       66.65      0.94 o
   2  -4   1       29.58       29.15      0.91 o
   3  -4   1        8.14       10.53      0.70 o
   4  -4   1      153.77      164.35      4.02 o
   5  -4   1      148.70      155.62      2.91 o
   6  -4   1        5.78        6.63      0.89 o
   7  -4   1        6.45        7.04      1.24 o
   8  -4   1        6.79        6.04      1.44 o
   9  -4   1       18.99       13.95      1.95 o
  -8  -3   1       12.12       10.79      2.36 o
  -7  -3   1       29.68       24.17      2.57 o
  -6  -3   1        0.58       -0.51      0.88 o
  -5  -3   1      106.94      112.25      2.88 o
  -4  -3   1       30.49       34.43      1.48 o
  -3  -3   1      717.08      690.38      9.06 o
  -2  -3   1       65.20       72.79      1.22 o
  -1  -3   1      959.58      912.88      9.28 o
   0  -3   1     1338.37     1229.87     13.91 o
   1  -3   1      512.69      486.89      5.97 o
   2  -3   1       11.12       25.07      1.17 o
   3  -3   1     1313.08     1365.93     40.23 o
   4  -3   1      713.83      742.59     11.33 o
   5  -3   1      362.29      386.20      6.29 o
   6  -3   1        5.14        7.35      1.33 o
   7  -3   1        5.71        4.96      1.24 o
   8  -3   1        0.09       -1.11      1.12 o
   9  -3   1        4.84        3.50      2.33 o
  -8  -2   1       35.51       32.97      2.98 o
  -7  -2   1        9.57        9.99      2.19 o
  -6  -2   1      303.29      314.57      8.40 o
  -5  -2   1       52.88       52.78      1.80 o
  -4  -2   1     1885.85     1919.22     23.90 o
  -3  -2   1        9.31        7.84      0.52 o
  -2  -2   1     3093.71     2957.37     29.41 o
  -1  -2   1        0.07        0.06      0.26 o
   0  -2   1     4197.10     3970.59     47.53 o
   2  -2   1    14985.80    15923.90    464.93 o
   3  -2   1      400.23      433.70      5.43 o
   4  -2   1     1132.01     1206.72     18.32 o
   5  -2   1       79.52       90.87      1.87 o
   6  -2   1        2.05        2.67      0.77 o
   7  -2   1        2.39        2.48      1.24 o
   8  -2   1       50.48       45.48      2.89 o
   9  -2   1       14.58       10.88      2.06 o
  -8  -1   1      127.95      121.95      5.05 o
  -7  -1   1       40.84       39.21      2.89 o
  -6  -1   1      175.98      173.36      4.36 o
  -5  -1   1       22.93       22.79      1.11 o
  -4  -1   1      307.27      307.45      4.07 o
  -3  -1   1       46.30       47.26      1.03 o
  -2  -1   1     2391.94     2285.45     28.19 o
  -1  -1   1        4.07        4.12      0.24 o
   0  -1   1     1001.71      897.54     19.24 o
   1  -1   1      140.79      140.79      4.59 o
   2  -1   1     7089.52     7395.28     82.82 o
   3  -1   1       47.55       53.85      0.90 o
   4  -1   1      509.86      580.93      7.50 o
   5  -1   1        1.85        2.15      0.46 o
   6  -1   1      657.61      684.72     12.90 o
   7  -1   1        2.90        3.06      1.44 o
   8  -1   1      619.65      607.97     15.04 o
   9  -1   1        0.18       -3.36      2.33 o
  -9   0   1       37.37       30.52      3.09 o
  -8   0   1       80.75       77.11      3.92 o
  -7   0   1      123.93      121.49      5.25 o
  -6   0   1      129.90      132.27      3.51 o
  -5   0   1       66.65       73.10      2.01 o
  -4   0   1      939.87      984.83     15.26 o
  -3   0   1        0.21        0.11      0.32 o
  -2   0   1     5488.48     5323.96     61.19 o
  -1   0   1      671.13      652.07      8.05 o
   0   0   1     1345.35      903.29     19.06 o
   1   0   1      153.86      136.34      1.58 o
   2   0   1     6930.31     7083.28     79.15 o
   3   0   1      788.44      817.97     11.23 o
   4   0   1     3267.81     3514.66     46.79 o
   5   0   1      140.71      145.30      2.56 o
   6   0   1      397.90      420.72      8.58 o
   7   0   1       49.49       45.04      2.89 o
   8   0   1      147.01      151.00      5.46 o
  -9   1   1        5.07        3.73      1.95 o
  -8   1   1       36.42       31.01      2.91 o
  -7   1   1        1.55        2.04      1.89 o
  -6   1   1      166.79      179.98      3.27 o
  -5   1   1       41.01       41.39      1.21 o
  -4   1   1      207.19      223.63      3.51 o
  -3   1   1        1.10        2.16      0.34 o
  -2   1   1     1686.00     1690.56     22.69 o
  -1   1   1     1925.90     1917.82     24.49 o
   0   1   1     2800.45     2636.69     23.62 o
   1   1   1       21.15       24.90      0.57 o
   2   1   1      229.30      246.89      2.95 o
   3   1   1       27.41       22.91      0.82 o
   4   1   1      550.65      566.37      7.58 o
   5   1   1       28.59       31.46      1.40 o
   6   1   1      163.75      172.96      4.49 o
   7   1   1        0.10       -1.17      1.24 o
   8   1   1        4.67        3.76      1.89 o
  -9   2   1        8.86        5.29      1.95 o
  -8   2   1       14.29       12.99      1.86 o
  -7   2   1       72.39       76.48      3.94 o
  -6   2   1      101.31      102.31      2.13 o
  -5   2   1       53.79       55.50      1.37 o
  -4   2   1       70.65       75.01      1.65 o
  -3   2   1      720.05      740.38      9.26 o
  -2   2   1        0.06        0.23      0.23 o
  -1   2   1     1279.21     1212.71     12.20 o
   0   2   1     1913.46     1784.38     17.26 o
   1   2   1        0.16        0.06      0.23 o
   2   2   1      348.88      352.33      4.44 o
   3   2   1      129.92      129.26      2.45 o
   4   2   1       55.31       60.17      1.69 o
   5   2   1       82.40       86.97      2.44 o
   6   2   1      120.77      128.43      3.96 o
   7   2   1        1.73        2.23      1.54 o
   8   2   1       17.69       16.12      2.45 o
  -9   3   1        4.60       -1.26      1.54 o
  -8   3   1       39.20       41.47      2.68 o
  -7   3   1       28.66       26.64      2.16 o
  -6   3   1       63.14       70.48      1.90 o
  -5   3   1       27.69       31.97      1.24 o
  -4   3   1       64.55       66.55      1.72 o
  -3   3   1      146.34      152.31      2.36 o
  -2   3   1        0.01        0.46      0.23 o
  -1   3   1       78.99       85.06      1.19 o
   0   3   1      157.31      157.79      1.99 o
   1   3   1       12.06       14.19      0.54 o
   2   3   1      764.30      749.83     10.61 o
   3   3   1       84.48       91.38      2.22 o
   4   3   1       12.54       11.85      1.02 o
   5   3   1        6.23        4.87      0.92 o
   6   3   1        8.22        8.75      1.40 o
   7   3   1        0.22        0.06      1.54 o
  -9   4   1       96.92      101.15      4.33 o
  -8   4   1       13.13       12.25      1.86 o
  -7   4   1       81.42       78.31      3.30 o
  -6   4   1       10.78       15.40      1.07 o
  -5   4   1       60.90       66.52      1.45 o
  -4   4   1      102.40       97.34      2.01 o
  -3   4   1       28.38       31.93      0.87 o
  -2   4   1     1096.94     1103.86     12.27 o
  -1   4   1        0.00       -0.29      0.25 o
   0   4   1      433.75      444.44      5.83 o
   1   4   1      382.62      395.04      5.89 o
   2   4   1      324.82      313.95      5.53 o
   3   4   1        4.22        6.31      0.79 o
   4   4   1      471.40      451.87      7.94 o
   5   4   1        0.66        0.41      1.07 o
   6   4   1       68.60       70.06      3.75 o
   7   4   1       33.21       30.42      2.78 o
  -9   5   1        0.03       -1.02      1.89 o
  -8   5   1        3.81        1.17      1.33 o
  -7   5   1       56.41       58.18      3.21 o
  -6   5   1        4.45        5.43      0.74 o
  -5   5   1      247.23      252.62      3.80 o
  -4   5   1        9.00        9.97      0.84 o
  -3   5   1      758.38      849.32     11.34 o
  -2   5   1      122.31      116.71      1.85 o
  -1   5   1        0.02        0.44      0.28 o
   0   5   1      314.30      287.32      4.06 o
   1   5   1       19.89       18.91      1.05 o
   2   5   1        2.56        2.43      0.68 o
   3   5   1      374.08      375.69      6.73 o
   4   5   1       25.50       27.78      1.63 o
   5   5   1        1.51       -0.11      0.94 o
   6   5   1        1.19       -0.28      1.11 o
  -9   6   1        0.22       -1.21      1.33 o
  -8   6   1      133.24      132.77      4.53 o
  -7   6   1        5.01        4.33      1.46 o
  -6   6   1      212.11      207.39      5.87 o
  -5   6   1      156.75      167.17      3.81 o
  -4   6   1       64.32       76.00      1.77 o
  -3   6   1       58.57       66.47      1.49 o
  -2   6   1       13.62       16.15      0.72 o
  -1   6   1       17.04       17.13      0.78 o
   0   6   1       46.53       48.82      1.27 o
   1   6   1      412.35      382.37      6.65 o
   2   6   1      131.82      121.50      2.92 o
   3   6   1      235.68      219.09      4.53 o
   4   6   1      145.35      141.56      3.51 o
   5   6   1        1.86        2.76      1.48 o
   6   6   1       49.72       55.78      3.40 o
  -9   7   1       31.27       36.32      2.57 o
  -8   7   1       61.26       63.55      4.37 o
  -7   7   1       45.75       44.57      2.73 o
  -6   7   1      368.49      358.65      9.17 o
  -5   7   1      176.96      177.35      4.09 o
  -4   7   1      827.63      826.96     11.23 o
  -3   7   1        0.17        0.74      0.46 o
  -2   7   1     1552.18     1525.98     18.49 o
  -1   7   1       63.53       60.88      1.90 o
   0   7   1     2372.87     2296.11     27.52 o
   1   7   1      420.29      416.84      7.30 o
   2   7   1     1212.98     1174.26     18.68 o
   3   7   1        4.40        5.04      0.96 o
   4   7   1      441.52      459.31     12.14 o
   5   7   1       33.08       34.42      2.98 o
  -8   8   1      390.25      407.46     14.87 o
  -7   8   1        0.04       -0.33      1.27 o
  -6   8   1      823.59      802.12     18.45 o
  -5   8   1       22.37       21.57      1.86 o
  -4   8   1     1759.70     1789.54     29.82 o
  -3   8   1       27.08       29.71      1.68 o
  -2   8   1     1204.19     1201.83     17.96 o
  -1   8   1      425.89      443.71     10.00 o
   0   8   1      399.78      409.25      7.16 o
   1   8   1      247.05      244.52      4.90 o
   2   8   1      370.54      366.97      6.79 o
   3   8   1       29.21       27.79      1.73 o
   4   8   1       64.56       67.68      2.90 o
  -8   9   1       48.39       53.05      5.25 o
  -7   9   1        5.93        9.91      2.33 o
  -6   9   1       63.42       66.68      3.09 o
  -5   9   1        2.19        3.06      1.24 o
  -4   9   1       43.58       45.79      2.20 o
  -3   9   1       15.07       12.98      1.35 o
  -2   9   1      209.99      209.53      5.20 o
  -1   9   1       41.20       40.31      1.74 o
   0   9   1       27.96       27.17      1.59 o
   1   9   1        1.21        0.71      0.83 o
   2   9   1       18.29       18.20      1.54 o
   3   9   1       11.70       10.42      1.33 o
  -7  10   1        0.20       -0.73      1.50 o
  -6  10   1       30.56       29.44      2.47 o
  -5  10   1        1.85        2.78      1.11 o
  -4  10   1       35.70       35.43      3.88 o
  -3  10   1        6.00        5.42      1.18 o
  -2  10   1        9.35       10.02      1.45 o
  -1  10   1       53.35       49.64      2.58 o
   0  10   1       64.15       61.17      2.91 o
   1  10   1        9.79        8.83      1.57 o
   2  10   1        0.01        1.94      1.35 o
  -6  11   1       45.84       48.56      3.09 o
  -5  11   1        0.04        0.03      1.06 o
  -4  11   1       41.73       44.90      4.53 o
  -3  11   1       28.69       25.88      2.07 o
  -2  11   1        0.28        1.82      1.15 o
  -1  11   1       57.87       59.78      2.97 o
   0  11   1        0.99       -0.49      1.28 o
   1  11   1        1.84        2.19      1.86 o
  -5  12   1        5.50        5.43      1.45 o
  -4  12   1       71.92       83.93      3.53 o
  -3  12   1       41.32       36.94      2.62 o
  -2  12   1       82.45       91.84      3.86 o
  -1  12   1        9.36        7.66      2.16 o
   1 -13   2        2.32        2.67      1.23 o
   2 -13   2       79.76       97.11      3.59 o
   3 -13   2       77.20       85.89      3.82 o
   4 -13   2      147.63      172.37      4.77 o
   5 -13   2       24.92       34.72      3.29 o
  -1 -12   2      160.36      163.82      6.28 o
   0 -12   2       48.31       48.24      3.19 o
   1 -12   2       61.36       61.90      3.40 o
   2 -12   2       26.02       29.04      2.07 o
   3 -12   2       29.60       34.71      2.07 o
   4 -12   2       54.70       58.59      2.51 o
   5 -12   2      279.93      281.62      6.17 o
   6 -12   2      104.60      104.21      3.71 o
   7 -12   2       28.85       30.02      2.91 o
  -2 -11   2       12.59       11.28      1.95 o
  -1 -11   2       16.97       19.52      2.16 o
   0 -11   2       12.33       11.76      1.74 o
   1 -11   2       23.01       20.49      2.19 o
   2 -11   2       53.41       53.93      4.08 o
   3 -11   2      129.70      128.77      3.59 o
   4 -11   2       14.66       15.17      1.33 o
   5 -11   2      295.16      306.98      6.33 o
   6 -11   2        5.19        4.77      1.03 o
   7 -11   2        1.98        2.33      1.46 o
  -3 -10   2       10.20       15.38      1.80 o
  -2 -10   2        7.03        5.44      1.15 o
  -1 -10   2        0.04        0.39      0.81 o
   0 -10   2       36.79       37.66      2.47 o
   1 -10   2        8.41        7.62      1.24 o
   2 -10   2        0.61        1.75      0.82 o
   3 -10   2      490.70      476.60      8.93 o
   4 -10   2        0.42        0.29      0.67 o
   5 -10   2       69.05       72.75      2.24 o
   6 -10   2       15.30       16.74      1.33 o
  -4  -9   2       12.60       15.57      1.73 o
  -3  -9   2        0.13        1.13      0.95 o
  -2  -9   2        4.22        3.04      0.94 o
  -1  -9   2       39.82       40.53      1.90 o
   0  -9   2      109.41       98.87      2.83 o
   1  -9   2       31.55       34.50      1.50 o
   2  -9   2      436.95      424.86      8.76 o
   3  -9   2       76.50       85.14      2.00 o
   4  -9   2       45.99       41.30      1.30 o
   5  -9   2       23.43       24.07      1.00 o
   8  -9   2       28.93       56.55      2.91 o
  -5  -8   2       10.11       10.04      1.95 o
  -4  -8   2        5.30        5.00      1.11 o
  -3  -8   2       32.95       31.35      1.90 o
  -2  -8   2       71.68       73.03      2.12 o
  -1  -8   2       36.68       40.89      1.50 o
   0  -8   2       13.45       14.27      1.00 o
   1  -8   2      105.59      108.13      1.89 o
   2  -8   2       13.56       16.08      0.71 o
   3  -8   2        0.86        0.03      0.38 o
   4  -8   2       66.06       63.45      1.27 o
   5  -8   2        0.10        0.06      0.49 o
   7  -8   2       44.66       46.89      2.10 o
   8  -8   2       11.14       12.59      2.77 o
   9  -8   2        4.43        1.17      1.75 o
  -6  -7   2        2.57        2.68      1.61 o
  -5  -7   2        1.63        1.83      1.03 o
  -4  -7   2        9.07        9.23      1.12 o
  -3  -7   2        7.84        8.13      0.94 o
  -2  -7   2       47.72       47.97      1.81 o
  -1  -7   2       34.99       38.05      1.35 o
   0  -7   2      229.81      225.56      3.70 o
   1  -7   2      170.08      189.78      2.76 o
   2  -7   2        8.55        6.96      0.46 o
   3  -7   2      108.06      125.14      2.26 o
   4  -7   2       17.17       13.72      0.91 o
   6  -7   2       20.53       19.24      1.75 o
   7  -7   2       29.88       31.48      1.74 o
   8  -7   2        4.67        5.08      1.12 o
   9  -7   2       40.86       38.23      2.45 o
  -6  -6   2        3.96        3.12      1.33 o
  -5  -6   2       14.67       14.52      1.38 o
  -4  -6   2       50.17       49.59      1.95 o
  -3  -6   2       19.23       19.11      1.23 o
  -2  -6   2      187.00      186.92      3.75 o
  -1  -6   2        2.39        2.88      0.54 o
   0  -6   2     1064.88     1182.48     16.14 o
   1  -6   2       29.34       33.33      0.78 o
   2  -6   2     1214.50     1389.89     20.73 o
   3  -6   2      131.25      136.31      3.64 o
   4  -6   2       84.47       94.15      3.50 o
   6  -6   2      121.67      123.35      3.56 o
   7  -6   2        3.33        2.77      1.03 o
   8  -6   2       81.91       76.50      3.07 o
   9  -6   2       53.22       48.81      2.78 o
  -7  -5   2        2.55       -1.63      1.74 o
  -6  -5   2      327.30      318.73      7.40 o
  -5  -5   2       28.47       30.89      1.65 o
  -4  -5   2      422.00      398.70      7.21 o
  -3  -5   2      139.80      139.02      3.13 o
  -2  -5   2      445.30      414.33      7.78 o
  -1  -5   2      742.16      719.87     11.78 o
   0  -5   2      119.31      115.74      2.03 o
   1  -5   2      649.83      691.14      9.46 o
   2  -5   2      855.52      915.48     19.17 o
   3  -5   2      201.02      225.91      6.41 o
   5  -5   2      524.21      535.76     16.62 o
   6  -5   2       88.93       85.96      2.30 o
   7  -5   2      357.43      341.98      8.35 o
   8  -5   2       12.54       11.54      1.89 o
   9  -5   2       48.35       39.36      2.68 o
  -7  -4   2       28.88       29.49      2.89 o
  -6  -4   2       20.74       21.06      1.76 o
  -5  -4   2      141.94      143.91      4.12 o
  -4  -4   2      163.93      156.93      3.49 o
  -3  -4   2      294.45      295.24      5.36 o
  -2  -4   2     1005.04     1003.78     13.95 o
  -1  -4   2       84.51       79.66      1.29 o
   0  -4   2      294.67      281.46      3.48 o
   1  -4   2        7.78        7.32      0.32 o
   4  -4   2      222.19      236.11      5.36 o
   5  -4   2      243.17      255.86      5.05 o
   6  -4   2       30.72       30.58      1.51 o
   7  -4   2      113.86      107.59      5.83 o
   8  -4   2       68.45       70.18      3.19 o
   9  -4   2       17.00       16.45      2.06 o
  -8  -3   2       46.70       48.18      3.79 o
  -7  -3   2        2.45       -0.13      2.19 o
  -6  -3   2       36.41       40.49      2.18 o
  -5  -3   2       36.45       34.20      1.68 o
  -4  -3   2        7.62        6.88      0.84 o
  -3  -3   2      119.23      120.44      2.37 o
  -2  -3   2      106.71      115.89      2.27 o
  -1  -3   2       52.51       48.06      0.91 o
   0  -3   2      209.85      204.17      2.74 o
   1  -3   2       74.08       83.66      2.91 o
   3  -3   2       81.68       94.42      3.06 o
   4  -3   2     3074.72     3242.61     48.12 o
   5  -3   2       46.41       54.69      1.29 o
   6  -3   2      151.12      163.74      3.27 o
   7  -3   2       36.26       37.93      4.23 o
   8  -3   2       44.61       45.54      2.68 o
   9  -3   2        4.53        4.37      1.65 o
  -8  -2   2       12.67       11.30      3.35 o
  -7  -2   2       21.68       22.00      2.47 o
  -6  -2   2        5.00        5.92      1.09 o
  -5  -2   2      154.13      156.45      3.45 o
  -4  -2   2       37.78       40.22      1.36 o
  -3  -2   2      134.98      129.54      2.44 o
  -2  -2   2        0.00        0.65      0.32 o
  -1  -2   2       56.56       51.85      1.54 o
   0  -2   2     1255.03     1200.11     16.06 o
   1  -2   2     1179.42     1223.23     17.89 o
   2  -2   2      522.69      526.98      7.87 o
   3  -2   2      956.17      981.44     15.80 o
   4  -2   2        2.11        1.64      0.47 o
   5  -2   2       17.93       20.81      1.41 o
   6  -2   2      186.63      200.15      4.54 o
   7  -2   2       36.56       34.05      2.36 o
   8  -2   2        1.08        0.61      1.33 o
   9  -2   2       31.95       32.33      2.91 o
  -8  -1   2       21.42       22.51      2.68 o
  -7  -1   2        0.78        0.51      1.54 o
  -6  -1   2        0.06        0.62      0.85 o
  -5  -1   2       37.94       40.55      1.42 o
  -4  -1   2       68.97       78.37      1.78 o
  -3  -1   2       44.31       46.41      1.25 o
  -2  -1   2       55.72       56.34      1.27 o
  -1  -1   2       78.02       81.33      3.03 o
   0  -1   2      629.60      629.18      8.89 o
   1  -1   2     2730.56     2785.96     29.16 o
   2  -1   2     1344.93     1379.15     13.40 o
   3  -1   2      201.48      220.30      2.85 o
   4  -1   2       36.18       36.83      1.02 o
   5  -1   2       18.53       16.20      0.78 o
   6  -1   2       18.46       19.19      1.45 o
   7  -1   2        2.29        1.31      2.48 o
   8  -1   2        3.25        0.17      1.75 o
  -9   0   2        5.90        6.23      2.16 o
  -8   0   2       21.35       18.33      2.36 o
  -7   0   2        0.33        0.44      1.24 o
  -6   0   2       36.17       37.96      1.80 o
  -5   0   2        8.88        7.27      0.70 o
  -4   0   2      234.11      253.99      5.18 o
  -3   0   2        0.00        0.15      0.32 o
  -2   0   2       88.75       98.79      1.86 o
  -1   0   2      659.53      622.51      8.52 o
   0   0   2      387.52      341.04      4.30 o
   1   0   2     2689.58     2621.51     23.56 o
   2   0   2      156.96      141.50      1.67 o
   3   0   2       61.72       67.02      1.61 o
   4   0   2        3.92        1.18      0.39 o
   5   0   2      171.86      183.03      3.31 o
   6   0   2       72.90       67.09      3.35 o
   7   0   2      186.92      183.06      5.77 o
   8   0   2       11.41        7.78      1.74 o
  -9   1   2       10.42        7.51      2.16 o
  -8   1   2       24.83       26.07      2.57 o
  -7   1   2       16.08       14.41      1.95 o
  -6   1   2        0.06        0.27      0.53 o
  -5   1   2        0.50        0.76      0.48 o
  -4   1   2       75.14       76.66      2.10 o
  -3   1   2      120.91      124.70      2.78 o
  -2   1   2      180.25      173.99      2.73 o
  -1   1   2       51.93       39.25      0.85 o
   0   1   2        0.07       -0.44      0.22 o
   1   1   2      974.46      942.99      9.33 o
   2   1   2       75.95       73.74      1.18 o
   3   1   2      531.33      533.77      7.02 o
   4   1   2       30.04       27.91      1.17 o
   5   1   2       33.06       35.69      1.40 o
   6   1   2        6.40        7.25      1.66 o
   7   1   2       57.55       55.49      3.19 o
   8   1   2       42.64       38.85      3.79 o
  -9   2   2        6.17        2.85      1.74 o
  -8   2   2       59.01       61.30      3.40 o
  -7   2   2       32.15       34.13      2.47 o
  -6   2   2      252.04      258.54      4.23 o
  -5   2   2       31.73       30.32      1.34 o
  -4   2   2      478.79      514.17      8.34 o
  -3   2   2       17.80       16.02      1.05 o
  -2   2   2      290.54      270.23      3.90 o
  -1   2   2        7.77        3.79      0.30 o
   0   2   2        4.13        3.91      0.30 o
   1   2   2        0.41        0.41      0.23 o
   2   2   2      331.68      318.28      4.42 o
   3   2   2      430.16      439.50      6.62 o
   4   2   2      251.77      260.67      4.88 o
   5   2   2      104.25      100.04      3.42 o
   6   2   2        1.60       -0.08      0.98 o
   7   2   2        6.62        3.70      1.74 o
  -9   3   2        3.22        0.87      1.65 o
  -8   3   2       38.19       39.11      2.68 o
  -7   3   2       28.31       29.80      3.21 o
  -6   3   2        7.63        7.16      0.80 o
  -5   3   2        4.87        5.70      0.51 o
  -4   3   2        5.28        5.43      0.64 o
  -3   3   2      147.34      151.73      2.47 o
  -2   3   2        3.08        7.30      0.43 o
  -1   3   2     1169.92     1234.79     11.37 o
   0   3   2        0.98        1.39      0.30 o
   1   3   2       32.84       37.21      0.98 o
   2   3   2       19.88       15.03      0.94 o
   3   3   2        7.62        6.26      0.79 o
   4   3   2       49.99       51.32      1.82 o
   5   3   2      127.31      129.64      3.64 o
   6   3   2      112.23      119.61      3.05 o
   7   3   2        0.04        2.27      1.54 o
  -9   4   2       48.50       43.29      3.09 o
  -8   4   2       15.80       14.68      1.95 o
  -7   4   2       11.13       13.51      1.74 o
  -6   4   2       16.48       16.47      1.82 o
  -5   4   2       39.82       40.48      1.81 o
  -4   4   2       66.07       78.77      1.65 o
  -3   4   2      665.97      738.56      9.11 o
  -2   4   2      284.92      326.82      4.78 o
  -1   4   2      774.63      894.70     10.15 o
   0   4   2      311.24      369.47      4.53 o
   1   4   2        5.34       10.28      0.70 o
   2   4   2       62.26       66.73      1.88 o
   3   4   2      382.10      379.72      6.77 o
   4   4   2       63.19       62.02      2.11 o
   5   4   2      448.19      470.97      9.75 o
   6   4   2       54.24       56.90      2.44 o
  -9   5   2       29.10       29.09      2.68 o
  -8   5   2        0.01       -1.02      1.03 o
  -7   5   2        1.61        0.04      2.33 o
  -6   5   2       95.90       97.75      3.90 o
  -5   5   2        0.19        0.29      0.82 o
  -4   5   2      384.34      424.30      8.24 o
  -3   5   2      156.84      161.20      2.48 o
  -2   5   2      313.18      345.88      4.85 o
  -1   5   2        5.41        4.18      0.47 o
   0   5   2      103.57      110.03      1.94 o
   1   5   2       63.67       55.86      1.97 o
   2   5   2      120.05      118.12      2.45 o
   3   5   2      730.15      723.38     10.29 o
   4   5   2       21.84       22.15      1.29 o
   5   5   2       90.98       96.11      2.77 o
   6   5   2        0.19       -0.29      1.11 o
  -9   6   2        2.43        5.20      2.48 o
  -8   6   2       96.24      103.91      5.39 o
  -7   6   2        0.52       -0.92      1.27 o
  -6   6   2      127.48      130.51      4.52 o
  -5   6   2        9.14        9.65      1.06 o
  -4   6   2      136.92      138.21      2.86 o
  -3   6   2       52.84       51.65      1.28 o
  -2   6   2      296.89      306.65      4.63 o
  -1   6   2        0.39        0.23      0.42 o
   0   6   2        9.53       10.64      0.81 o
   1   6   2      146.99      148.42      2.89 o
   2   6   2      145.09      133.99      2.76 o
   3   6   2      156.61      163.69      3.31 o
   4   6   2       33.25       34.10      1.93 o
   5   6   2        2.52        2.73      1.09 o
  -8   7   2       17.29       15.64      2.91 o
  -7   7   2      101.52       96.27      4.06 o
  -6   7   2       16.52       17.04      2.03 o
  -5   7   2       63.71       62.94      2.89 o
  -4   7   2        0.96        0.15      1.03 o
  -3   7   2       75.04       79.05      1.67 o
  -2   7   2      191.69      187.68      3.34 o
  -1   7   2       26.57       24.56      1.05 o
   0   7   2       77.33       74.56      2.03 o
   1   7   2       19.22       20.10      1.14 o
   2   7   2      155.56      161.09      3.31 o
   3   7   2        2.22        3.19      1.00 o
   4   7   2      384.41      391.20      8.37 o
  -8   8   2       15.46       14.27      2.16 o
  -7   8   2        4.58        4.55      3.94 o
  -6   8   2       69.49       74.33      3.30 o
  -5   8   2        1.50        0.73      1.03 o
  -4   8   2       71.17       70.50      2.58 o
  -3   8   2       38.91       39.05      2.07 o
  -2   8   2      140.53      143.47      6.95 o
  -1   8   2       77.44       76.20      2.28 o
   0   8   2      343.34      336.94      6.25 o
   1   8   2      165.41      168.98      4.98 o
   2   8   2       57.88       62.17      2.82 o
   3   8   2      142.31      142.42      3.81 o
   4   8   2       32.78       31.67      2.79 o
  -8   9   2        2.19        1.21      1.76 o
  -7   9   2       15.29       13.90      2.31 o
  -6   9   2       12.58       10.50      1.65 o
  -5   9   2       53.86       52.51      2.89 o
  -4   9   2        4.00        2.91      1.06 o
  -3   9   2       44.49       45.94      2.41 o
  -2   9   2       11.27       11.23      1.89 o
  -1   9   2        0.75        0.69      1.06 o
   0   9   2       68.95       74.02      2.51 o
   1   9   2       17.00       18.47      1.50 o
   2   9   2       90.94       96.89      3.08 o
   3   9   2        0.62        0.93      1.28 o
  -7  10   2       24.07       22.97      5.54 o
  -6  10   2       94.79       97.60      4.22 o
  -5  10   2       41.79       44.61      5.68 o
  -4  10   2       70.66       71.65      3.03 o
  -3  10   2       16.53       14.35      1.67 o
  -2  10   2       74.71       71.87      3.14 o
  -1  10   2        4.49        5.93      1.40 o
   0  10   2       23.55       23.38      2.19 o
   1  10   2        0.71        1.30      1.40 o
  -6  11   2       12.04        9.44      1.95 o
  -5  11   2        0.58       -0.29      1.44 o
  -4  11   2        2.72        2.87      1.40 o
  -3  11   2        7.71        7.70      1.75 o
  -2  11   2       67.08       79.54      4.20 o
  -1  11   2       46.31       53.32      3.08 o
   0  11   2       22.86       23.29      2.98 o
   0 -13   3        4.97        6.27      1.65 o
   1 -13   3       33.48       43.27      2.98 o
   2 -13   3       31.03       36.49      2.24 o
   3 -13   3        0.00        1.01      0.98 o
   4 -13   3       23.88       30.69      2.01 o
   5 -13   3       91.05      104.52      3.92 o
   6 -13   3       55.19       63.25      4.08 o
  -1 -12   3       29.73       34.95      2.98 o
   0 -12   3        0.62        2.74      1.89 o
   1 -12   3        2.56        3.79      1.24 o
   2 -12   3        0.24        0.84      0.91 o
   3 -12   3       13.83       13.89      2.11 o
   4 -12   3       21.38       22.31      1.57 o
   5 -12   3      131.52      134.22      3.59 o
   6 -12   3        6.58        8.45      1.75 o
  -3 -11   3        5.04        6.26      2.62 o
  -2 -11   3      157.53      163.93      6.08 o
  -1 -11   3        2.96        3.40      2.33 o
   0 -11   3       95.60       88.86      3.81 o
   1 -11   3       15.76       16.28      1.74 o
   2 -11   3      116.53      108.48      4.52 o
   3 -11   3       19.81       23.51      1.86 o
   4 -11   3      267.91      266.83      5.60 o
   5 -11   3      149.10      150.21      3.59 o
  -4 -10   3        1.68        4.17      1.60 o
  -3 -10   3        4.79        5.08      2.58 o
  -2 -10   3        0.06       -0.72      0.93 o
  -1 -10   3        5.16        4.24      0.89 o
   0 -10   3        4.46        6.85      1.24 o
   1 -10   3       25.13       26.48      1.86 o
   2 -10   3      133.57      121.46      4.96 o
   3 -10   3        0.10        0.58      0.62 o
   4 -10   3      272.66      266.37      5.27 o
   5 -10   3       32.32       29.73      2.62 o
  -5  -9   3       22.10       23.35      3.79 o
  -4  -9   3        5.25        5.47      1.94 o
  -3  -9   3        2.56        2.04      1.58 o
  -2  -9   3       25.88       26.38      1.79 o
  -1  -9   3       14.13       12.62      1.23 o
   0  -9   3      101.80       94.20      2.68 o
   1  -9   3       46.41       40.59      1.13 o
   2  -9   3       11.51        8.78      0.65 o
   3  -9   3       52.81       47.40      1.51 o
   4  -9   3      148.78      143.42      3.08 o
   5  -9   3        4.55        2.33      1.17 o
  -5  -8   3        2.64        3.85      1.46 o
  -4  -8   3        2.79        3.17      1.03 o
  -3  -8   3       41.59       40.59      1.98 o
  -2  -8   3        2.97        5.13      0.79 o
  -1  -8   3       13.28       13.06      0.87 o
   0  -8   3        7.74        8.53      0.66 o
   1  -8   3       13.20       13.41      0.64 o
   2  -8   3        2.65        1.79      0.39 o
   3  -8   3       76.30       81.45      1.67 o
   4  -8   3       36.38       38.48      2.33 o
   5  -8   3        0.02       -1.17      0.87 o
   8  -8   3        0.16       -2.91      1.46 o
   9  -8   3        3.19       -0.58      1.75 o
  -6  -7   3       59.85       58.36      6.12 o
  -5  -7   3        5.20        2.84      1.94 o
  -4  -7   3      298.22      283.71      5.68 o
  -3  -7   3       14.16       10.61      1.07 o
  -2  -7   3      218.22      215.14      4.22 o
  -1  -7   3       15.38       13.22      0.83 o
   0  -7   3      118.40      112.55      1.97 o
   1  -7   3        4.52        4.28      0.37 o
   2  -7   3       18.33       19.83      0.97 o
   3  -7   3        9.80       10.29      1.17 o
   4  -7   3        9.95       11.95      1.17 o
   7  -7   3       19.53       19.01      1.33 o
   8  -7   3       19.86       17.36      1.54 o
   9  -7   3       43.04       33.39      2.16 o
  -6  -6   3       32.58       28.12      2.13 o
  -5  -6   3       14.54       13.22      1.33 o
  -4  -6   3       46.32       42.55      1.77 o
  -3  -6   3        7.97        6.94      0.88 o
  -2  -6   3       66.01       67.10      1.96 o
  -1  -6   3       23.64       21.08      0.91 o
   0  -6   3        2.14        2.40      0.42 o
   1  -6   3      400.78      425.15      6.78 o
   2  -6   3      125.23      152.14      2.55 o
   4  -6   3      840.29      863.11     21.57 o
   6  -6   3       22.65       24.98      1.19 o
   7  -6   3      343.16      334.64      8.03 o
   8  -6   3        4.70        2.73      1.17 o
   9  -6   3      224.19      196.22      7.58 o
  -7  -5   3       17.90       19.42      3.35 o
  -6  -5   3        5.00        4.93      1.51 o
  -5  -5   3        2.19        2.39      0.88 o
  -4  -5   3      100.47      100.81      2.68 o
  -3  -5   3      153.70      147.87      3.24 o
  -2  -5   3      843.41      854.84     12.09 o
  -1  -5   3      733.91      761.87      9.78 o
   0  -5   3     3443.30     3672.75     44.52 o
   1  -5   3      725.11      774.20     11.73 o
   2  -5   3     1187.70     1289.27     37.89 o
   5  -5   3      208.16      217.71      5.05 o
   6  -5   3     1310.69     1309.11     23.05 o
   7  -5   3        8.74        7.47      1.24 o
   8  -5   3      109.00      102.65      3.69 o
   9  -5   3        1.11       -1.75      2.62 o
  -7  -4   3       49.91       48.99      6.85 o
  -6  -4   3        9.17        8.03      1.37 o
  -5  -4   3       13.56       13.91      1.21 o
  -4  -4   3        7.55        7.06      0.88 o
  -3  -4   3       12.52       14.12      1.03 o
  -2  -4   3       43.91       47.56      1.38 o
  -1  -4   3       11.05       12.61      0.59 o
   0  -4   3       59.07       69.27      1.38 o
   1  -4   3        8.06        7.76      0.44 o
   4  -4   3      364.04      385.66      8.45 o
   5  -4   3      267.73      274.04      4.59 o
   6  -4   3      356.47      349.60      6.84 o
   7  -4   3       13.89       14.38      1.54 o
   8  -4   3        0.27       -1.85      1.17 o
   9  -4   3       12.73        8.63      1.74 o
  -8  -3   3        7.51        3.43      2.16 o
  -7  -3   3        2.07        0.86      1.44 o
  -6  -3   3        0.63        0.37      0.91 o
  -5  -3   3       41.35       39.07      1.76 o
  -4  -3   3        7.53        6.03      0.88 o
  -3  -3   3      250.45      241.61      6.18 o
  -2  -3   3      114.51      111.07      1.69 o
  -1  -3   3      154.91      144.77      5.17 o
   0  -3   3       52.13       44.65      1.01 o
   1  -3   3        4.55        2.85      0.30 o
   2  -3   3      105.16      103.42      2.45 o
   3  -3   3      584.67      648.07      9.84 o
   4  -3   3      545.76      581.94      7.31 o
   5  -3   3      100.58      106.70      2.00 o
   6  -3   3        0.80       -0.23      0.91 o
   7  -3   3        6.42        7.68      2.04 o
   8  -3   3       15.19       16.50      1.86 o
   9  -3   3        9.32        5.39      1.65 o
  -8  -2   3       39.02       35.29      3.30 o
  -7  -2   3        3.32        2.46      1.75 o
  -6  -2   3       10.26        9.75      1.34 o
  -5  -2   3       16.42       15.59      1.51 o
  -4  -2   3      350.72      353.61      5.57 o
  -3  -2   3      115.54      113.00      2.04 o
  -2  -2   3      491.60      444.64      9.49 o
  -1  -2   3      366.53      328.69     10.19 o
   0  -2   3     1723.99     1524.93     29.94 o
   1  -2   3      166.79      157.13      3.11 o
   2  -2   3      220.08      214.33      2.69 o
   3  -2   3      135.40      143.84      2.29 o
   4  -2   3       92.41       88.71      1.72 o
   5  -2   3       88.04       91.81      1.90 o
   6  -2   3       45.03       45.54      2.36 o
   7  -2   3       35.11       32.97      2.24 o
   8  -2   3        8.10        7.69      3.94 o
  -8  -1   3       69.24       75.57      4.12 o
  -7  -1   3        0.73        0.58      1.44 o
  -6  -1   3       24.20       25.23      1.63 o
  -5  -1   3        1.73        1.21      0.65 o
  -4  -1   3      346.79      341.73      8.65 o
  -3  -1   3       37.01       37.73      1.73 o
  -2  -1   3     2042.24     1965.44     24.19 o
  -1  -1   3      120.57      114.10      3.36 o
   0  -1   3     2220.57     2064.50     25.15 o
   1  -1   3       45.42       51.63      0.85 o
   2  -1   3      415.62      407.88      4.18 o
   3  -1   3        6.53        7.17      0.42 o
   4  -1   3        0.58       -0.12      0.32 o
   5  -1   3       60.21       62.44      1.28 o
   6  -1   3       20.63       20.49      1.74 o
   7  -1   3       13.29       11.08      1.65 o
   8  -1   3       12.60        9.30      1.74 o
  -9   0   3       37.01       36.59      3.40 o
  -8   0   3       12.02       10.40      2.06 o
  -7   0   3       29.68       31.21      2.68 o
  -6   0   3        0.05        0.04      0.77 o
  -5   0   3        0.22       -0.38      0.54 o
  -4   0   3       66.36       65.81      1.46 o
  -3   0   3       81.40       80.73      1.96 o
  -2   0   3      132.30      129.18      2.29 o
  -1   0   3       18.04       16.78      0.79 o
   0   0   3       51.39       35.60      0.66 o
   1   0   3      143.53      131.17      1.52 o
   2   0   3       46.52       48.70      0.96 o
   3   0   3       51.81       55.85      1.10 o
   4   0   3       38.92       36.45      1.06 o
   5   0   3       14.99       13.57      0.84 o
   6   0   3       67.80       68.65      2.18 o
   7   0   3        3.81        3.21      1.44 o
   8   0   3        1.08       -1.46      1.40 o
  -9   1   3        3.92       -1.31      1.65 o
  -8   1   3        0.00       -1.75      1.44 o
  -7   1   3        1.07        1.02      1.31 o
  -6   1   3        4.80        4.88      0.94 o
  -5   1   3      337.55      353.09     10.64 o
  -4   1   3      100.49      100.36      5.13 o
  -3   1   3      196.45      191.48      3.52 o
  -2   1   3      208.96      217.64      3.38 o
  -1   1   3       14.88        9.54      0.43 o
   0   1   3        0.04        0.54      0.21 o
   1   1   3      213.93      242.45      2.73 o
   2   1   3      135.09      144.09      2.08 o
   3   1   3        4.29        4.01      0.53 o
   4   1   3        0.35        0.84      0.47 o
   5   1   3      193.06      199.32      4.18 o
   6   1   3        7.63        7.67      1.19 o
   7   1   3        5.72        4.55      1.75 o
  -9   2   3        1.03        1.32      1.74 o
  -8   2   3       72.34       69.11      7.00 o
  -7   2   3       31.17       32.94      2.68 o
  -6   2   3      353.79      369.27      7.61 o
  -5   2   3       21.77       23.81      1.26 o
  -4   2   3      810.04      829.10     13.08 o
  -3   2   3      251.48      236.92      4.62 o
  -2   2   3     1541.25     1577.53     20.49 o
  -1   2   3     1634.29     1660.35     18.40 o
   0   2   3     1610.98     1633.43     16.03 o
   1   2   3     2201.02     2257.92     24.88 o
   2   2   3      557.97      615.94      7.85 o
   3   2   3      220.27      243.21      3.90 o
   4   2   3      132.44      137.17      2.71 o
   5   2   3      418.09      441.84      7.38 o
   6   2   3      128.13      124.53      3.38 o
   7   2   3      570.01      580.33     14.32 o
  -9   3   3       23.98       25.07      3.06 o
  -8   3   3       42.69       45.57      2.98 o
  -7   3   3      247.94      253.95      7.42 o
  -6   3   3      102.42      108.03      9.85 o
  -5   3   3      120.09      143.89      3.10 o
  -4   3   3      471.55      499.16      8.19 o
  -3   3   3       88.67      105.20      2.68 o
  -2   3   3      868.69      922.09     12.72 o
  -1   3   3       46.49       47.91      1.00 o
   0   3   3      203.81      197.41      2.94 o
   1   3   3        2.59        1.69      0.72 o
   2   3   3        0.37        0.35      0.49 o
   3   3   3       34.04       36.18      1.32 o
   4   3   3        0.45        1.04      0.62 o
   5   3   3      195.46      201.92      4.17 o
   6   3   3        2.21        2.91      1.44 o
   7   3   3       49.01       51.68      4.37 o
  -9   4   3        0.76        0.00      1.54 o
  -8   4   3       40.52       44.98      2.98 o
  -7   4   3        4.71        7.01      1.54 o
  -6   4   3        4.97        6.44      2.91 o
  -5   4   3        3.05        1.49      0.73 o
  -4   4   3       30.65       38.19      1.45 o
  -3   4   3       10.85       12.34      0.71 o
  -2   4   3      286.77      355.68      4.80 o
  -1   4   3        1.89        2.32      0.44 o
   0   4   3       89.29      107.21      3.11 o
   1   4   3      188.07      194.65      5.09 o
   2   4   3       99.89      100.24      2.20 o
   3   4   3        0.15       -0.25      0.62 o
   4   4   3      204.40      208.21      3.86 o
   5   4   3       97.38      103.72      2.84 o
   6   4   3       24.33       24.52      2.27 o
  -9   5   3        3.28        4.15      3.21 o
  -8   5   3        4.78        8.26      3.21 o
  -7   5   3       13.19       13.01      2.77 o
  -6   5   3       32.81       32.65      2.52 o
  -5   5   3       29.39       30.25      2.62 o
  -4   5   3       27.96       24.89      1.09 o
  -3   5   3       19.59       17.94      0.86 o
  -2   5   3        1.68        3.54      0.53 o
  -1   5   3       22.98       23.64      0.98 o
   0   5   3      190.23      193.35      8.56 o
   1   5   3       52.03       52.24      1.64 o
   2   5   3       12.48       15.51      1.02 o
   3   5   3        5.77        6.49      0.90 o
   4   5   3        1.06        1.01      0.86 o
   5   5   3        9.69       11.24      1.26 o
  -9   6   3       66.33       78.02      4.37 o
  -8   6   3        3.69        3.86      1.74 o
  -7   6   3       50.14       54.21      3.36 o
  -6   6   3       10.03        8.68      2.19 o
  -5   6   3        0.71        0.73      1.03 o
  -4   6   3        1.74        3.74      1.12 o
  -3   6   3       15.60       17.78      0.87 o
  -2   6   3        4.97        5.23      0.69 o
  -1   6   3       15.58       13.83      0.81 o
   0   6   3       13.16       15.58      1.00 o
   1   6   3       19.91       20.34      1.16 o
   2   6   3      131.98      129.57      2.83 o
   3   6   3       10.55       11.62      1.07 o
   4   6   3        4.80        4.15      1.39 o
   5   6   3        1.37       -0.17      1.28 o
  -8   7   3       24.85       23.42      2.66 o
  -7   7   3       36.02       36.04      4.52 o
  -6   7   3        0.34        0.00      1.75 o
  -5   7   3       56.19       50.45      2.78 o
  -4   7   3       19.54       18.77      1.95 o
  -3   7   3      153.46      147.83      4.03 o
  -2   7   3        0.09       -0.78      0.84 o
  -1   7   3       80.96       73.79      2.25 o
   0   7   3       12.89       12.22      0.96 o
   1   7   3        0.53        0.39      0.68 o
   2   7   3       27.81       23.72      1.63 o
   3   7   3       44.76       49.11      2.23 o
   4   7   3        0.95       -1.72      1.15 o
  -8   8   3        9.05        8.94      2.25 o
  -7   8   3       14.11       10.87      4.81 o
  -6   8   3        1.05        0.92      1.33 o
  -5   8   3       46.08       50.29      2.89 o
  -4   8   3       88.02       85.55      3.92 o
  -3   8   3      104.50      106.89      3.53 o
  -2   8   3       47.57       50.54      2.46 o
  -1   8   3       85.23       82.93      2.55 o
   0   8   3       29.14       28.79      1.74 o
   1   8   3       13.74       12.50      1.36 o
   2   8   3        3.00        3.42      1.09 o
   3   8   3       13.23        9.75      1.62 o
  -7   9   3        2.57       -0.35      3.35 o
  -6   9   3       56.30       67.64      5.68 o
  -5   9   3        3.47        3.61      1.54 o
  -4   9   3       21.27       18.47      2.16 o
  -3   9   3        2.45        3.30      1.18 o
  -2   9   3        1.07        1.46      1.11 o
  -1   9   3       45.47       45.34      2.62 o
   0   9   3       25.30       23.27      2.17 o
   1   9   3      119.18      143.46      5.21 o
   2   9   3        6.31        4.40      1.23 o
  -6  10   3        0.00        0.79      1.60 o
  -5  10   3       20.78       21.15      2.45 o
  -4  10   3       22.85       27.19      2.24 o
  -3  10   3       77.83       86.29      4.05 o
  -2  10   3       67.06       78.58      3.67 o
  -1  10   3       60.69       76.68      4.22 o
   0  10   3      146.06      173.09      5.55 o
  -5  11   3        0.68       -0.44      1.44 o
  -4  11   3       27.46       28.03      2.46 o
  -3  11   3       13.56       13.59      2.07 o
  -2  11   3       64.06       70.48      3.59 o
   2 -14   4        5.32        9.04      1.65 o
   3 -14   4        9.13       10.00      1.40 o
   4 -14   4        1.53        1.54      1.01 o
   0 -13   4       61.50       68.20      4.37 o
   1 -13   4       57.94       58.10      3.19 o
   2 -13   4       25.26       25.90      2.27 o
   3 -13   4        5.00        3.94      1.24 o
   4 -13   4       21.25       20.49      1.57 o
   5 -13   4        9.87        8.54      1.75 o
   6 -13   4       99.87       96.19      4.66 o
  -2 -12   4        0.10        2.22      1.46 o
  -1 -12   4       27.43       29.02      2.68 o
   0 -12   4        0.27        1.85      1.12 o
   1 -12   4        9.08        8.58      2.77 o
   2 -12   4        6.07        8.18      1.89 o
   3 -12   4       56.41       50.76      2.47 o
   4 -12   4       17.98       16.49      1.69 o
   5 -12   4        6.50        6.91      1.17 o
  -3 -11   4        5.51        7.53      1.65 o
  -2 -11   4       49.49       46.98      3.79 o
  -1 -11   4      105.80       97.32      4.02 o
   0 -11   4       75.58       66.84      3.19 o
   1 -11   4      188.20      158.53      5.05 o
   2 -11   4      150.18      136.55      7.43 o
   3 -11   4      139.86      121.34      3.81 o
   4 -11   4        0.50       -0.03      0.55 o
   5 -11   4      129.27      120.68      5.25 o
  -4 -10   4        3.00        2.82      2.04 o
  -3 -10   4       70.54       67.09      2.75 o
  -2 -10   4       34.76       35.36      1.95 o
  -1 -10   4       14.69       13.78      1.33 o
   0 -10   4       14.54       11.93      1.17 o
   1 -10   4       29.06       18.89      1.65 o
   2 -10   4       15.54       16.53      1.75 o
   3 -10   4       19.51       14.12      1.01 o
   4 -10   4       20.62       23.10      1.01 o
   5 -10   4       12.32       11.37      1.75 o
  -5  -9   4        2.79        3.72      1.75 o
  -4  -9   4        5.10        4.95      1.23 o
  -3  -9   4       22.99       20.60      1.68 o
  -2  -9   4      150.33      135.92      3.81 o
  -1  -9   4       45.62       36.20      1.73 o
   0  -9   4       69.30       70.28      2.22 o
   1  -9   4        1.00        1.39      0.52 o
   2  -9   4       69.04       68.08      1.45 o
   3  -9   4       88.58       78.56      1.71 o
   5  -9   4      217.20      204.92      6.41 o
  -5  -8   4        0.02        0.00      1.19 o
  -4  -8   4       23.50       21.55      1.78 o
  -3  -8   4        0.50        0.79      0.79 o
  -2  -8   4       45.45       37.25      1.64 o
  -1  -8   4        3.45        6.51      0.76 o
   0  -8   4        1.33        1.38      0.49 o
   1  -8   4       14.41       19.21      0.81 o
   2  -8   4       76.02       86.69      1.67 o
   3  -8   4       31.12       34.49      1.33 o
  -6  -7   4        0.69       -0.10      1.27 o
  -5  -7   4        4.47        4.71      1.08 o
  -4  -7   4       36.08       29.04      1.59 o
  -3  -7   4       27.40       27.71      1.48 o
  -2  -7   4       28.55       35.43      1.53 o
  -1  -7   4      219.88      209.22      3.59 o
   0  -7   4      258.22      276.53      3.64 o
   1  -7   4      303.78      319.94      5.36 o
   2  -7   4      753.75      810.04     12.35 o
   7  -7   4        0.13       -1.17      0.87 o
   8  -7   4      188.79      166.31      4.52 o
   9  -7   4       29.27       21.61      1.82 o
  -7  -6   4       10.87        7.29      3.21 o
  -6  -6   4       40.44       40.21      3.03 o
  -5  -6   4      110.85      107.50      3.01 o
  -4  -6   4       28.09       28.00      1.56 o
  -3  -6   4       58.43       57.20      1.98 o
  -2  -6   4        9.67       10.14      0.94 o
  -1  -6   4       24.14       27.41      0.96 o
   0  -6   4       34.07       46.32      1.22 o
   1  -6   4      200.69      213.18      3.68 o
   2  -6   4      149.75      177.71      4.22 o
   6  -6   4      166.36      166.51      5.41 o
   7  -6   4      166.22      150.97      4.37 o
   8  -6   4      360.72      320.28      7.92 o
   9  -6   4       15.96       14.35      1.61 o
  -7  -5   4        1.24        1.33      1.28 o
  -6  -5   4       28.80       29.75      2.14 o
  -5  -5   4        1.10        0.45      0.75 o
  -4  -5   4        5.59        4.47      0.88 o
  -3  -5   4       40.95       41.09      1.63 o
  -2  -5   4       12.08       12.67      0.79 o
  -1  -5   4       48.09       56.70      1.28 o
   0  -5   4        0.18        0.38      0.41 o
   1  -5   4       85.47       92.33      2.13 o
   2  -5   4       51.31       56.26      2.33 o
   4  -5   4       91.77       94.74      2.27 o
   5  -5   4       23.88       21.78      0.81 o
   6  -5   4      104.63      103.02      2.51 o
   7  -5   4        5.03        6.39      1.60 o
   8  -5   4       11.10        7.13      1.46 o
   9  -5   4       57.60       45.51      2.66 o
  -7  -4   4       26.80       26.23      2.81 o
  -6  -4   4        7.79        4.91      1.20 o
  -5  -4   4        5.46        6.05      0.96 o
  -4  -4   4       10.22       11.83      1.07 o
  -3  -4   4        7.67        5.00      0.76 o
  -2  -4   4      255.97      272.62      4.42 o
  -1  -4   4        1.80        1.02      0.49 o
   0  -4   4       12.30        9.48      0.56 o
   1  -4   4        5.07        4.46      0.50 o
   2  -4   4       20.88       20.37      1.02 o
   3  -4   4        7.57        7.80      0.50 o
   4  -4   4       38.04       37.01      1.10 o
   5  -4   4      281.15      281.56      4.74 o
   6  -4   4       47.29       43.85      1.95 o
   7  -4   4        3.86        2.15      1.17 o
   8  -4   4        8.38        7.13      1.33 o
  -8  -3   4      108.95      108.61      5.15 o
  -7  -3   4       98.55      104.79      3.68 o
  -6  -3   4      457.76      456.07     10.40 o
  -5  -3   4      147.53      149.60      3.48 o
  -4  -3   4      272.90      256.90      5.13 o
  -3  -3   4       43.94       54.67      1.54 o
  -2  -3   4      539.26      523.21      6.98 o
  -1  -3   4      113.36      122.38      2.00 o
   0  -3   4     1122.00     1175.80     20.78 o
   1  -3   4       25.74       21.76      1.14 o
   2  -3   4      227.12      232.79      3.07 o
   3  -3   4       82.59      109.78      1.66 o
   4  -3   4        2.43        1.75      0.36 o
   5  -3   4       64.91       73.76      1.61 o
   6  -3   4       38.72       44.30      3.94 o
   7  -3   4        8.37       11.00      1.40 o
   8  -3   4        8.89        6.67      1.54 o
  -8  -2   4       11.17        8.74      2.27 o
  -7  -2   4       34.97       34.49      2.22 o
  -6  -2   4        6.88        6.91      1.20 o
  -5  -2   4       34.39       37.32      1.68 o
  -4  -2   4       10.73       13.30      0.93 o
  -3  -2   4        0.78       -0.58      0.58 o
  -2  -2   4      228.04      234.79      3.50 o
  -1  -2   4     1117.81     1079.25     13.53 o
   0  -2   4      808.28      780.45      9.82 o
   1  -2   4      704.19      671.52      7.79 o
   2  -2   4      519.29      502.17      5.07 o
   3  -2   4      885.28      888.85     11.14 o
   4  -2   4       23.88       25.73      0.84 o
   5  -2   4       61.92       59.59      1.51 o
   6  -2   4        4.31        4.84      1.12 o
   7  -2   4       45.38       39.51      2.36 o
   8  -2   4       18.89       18.53      1.95 o
  -8  -1   4        5.38        3.21      1.86 o
  -7  -1   4       12.84       17.65      2.27 o
  -6  -1   4        0.46       -0.46      0.81 o
  -5  -1   4      119.45      117.32      2.54 o
  -4  -1   4       13.47        9.48      0.94 o
  -3  -1   4        1.14        0.78      0.67 o
  -2  -1   4        0.01        2.46      0.50 o
  -1  -1   4      325.16      300.94      8.03 o
   0  -1   4       22.99       13.58      0.79 o
   1  -1   4      809.54      796.56      7.95 o
   2  -1   4      456.05      442.29      5.58 o
   3  -1   4      719.30      742.31      9.48 o
   4  -1   4      325.02      343.04      4.81 o
   5  -1   4      210.18      213.15      4.75 o
   6  -1   4       10.43       11.53      1.44 o
   7  -1   4        1.23       -0.15      1.89 o
   8  -1   4        0.00        0.56      1.33 o
  -9   0   4      119.50      116.49      5.36 o
  -8   0   4        5.12        3.38      1.74 o
  -7   0   4        4.54        4.52      1.65 o
  -6   0   4        8.36        8.78      1.20 o
  -5   0   4       20.03       27.52      1.30 o
  -4   0   4        8.92        9.54      0.94 o
  -3   0   4      520.53      571.30     13.88 o
  -2   0   4        0.01       -0.12      0.38 o
  -1   0   4        1.65        1.58      0.41 o
   0   0   4       29.88       22.83      0.67 o
   1   0   4      132.70      129.46      1.75 o
   2   0   4        0.20        0.56      0.30 o
   3   0   4      508.15      535.29      6.38 o
   4   0   4        0.32        0.79      0.63 o
   5   0   4       12.47       14.00      1.30 o
   6   0   4        0.22       -0.29      1.03 o
   7   0   4       10.40        8.00      1.54 o
  -9   1   4       21.48       18.94      2.68 o
  -8   1   4       52.85       56.06      3.40 o
  -7   1   4       10.44       11.66      1.86 o
  -6   1   4       39.18       35.71      1.89 o
  -5   1   4      361.06      379.59      9.90 o
  -4   1   4        8.65        7.81      0.91 o
  -3   1   4      121.46      134.15      2.81 o
  -2   1   4       55.01       53.90      1.73 o
  -1   1   4        1.71        0.96      0.34 o
   0   1   4       56.18       57.43      1.21 o
   1   1   4      283.27      291.13      3.42 o
   2   1   4        1.52        1.72      0.42 o
   3   1   4       69.88       75.85      1.63 o
   4   1   4       19.60       22.92      1.33 o
   5   1   4       14.72       14.70      1.11 o
   6   1   4        4.64        4.08      1.24 o
   7   1   4      113.52      122.15      4.53 o
  -9   2   4       41.82       39.41      4.23 o
  -8   2   4        2.48        1.60      1.44 o
  -7   2   4        7.16        7.79      1.65 o
  -6   2   4        7.88        8.79      1.20 o
  -5   2   4       95.30       97.73      2.53 o
  -4   2   4       46.70       54.15      2.10 o
  -3   2   4       69.62       80.80      2.05 o
  -2   2   4      641.76      705.89      9.95 o
  -1   2   4      318.45      323.67      4.94 o
   0   2   4     1290.90     1436.49     17.29 o
   1   2   4      100.29       94.40      1.94 o
   2   2   4      328.22      354.94      5.67 o
   3   2   4      336.54      344.39      5.32 o
   4   2   4       55.79       60.28      1.75 o
   5   2   4       67.37       73.67      2.25 o
   6   2   4       62.67       63.98      3.09 o
   7   2   4       20.11       21.47      2.27 o
  -9   3   4        2.79        3.35      1.65 o
  -8   3   4       22.93       28.38      2.68 o
  -7   3   4        3.20        5.59      1.44 o
  -6   3   4       89.15       87.21      3.90 o
  -5   3   4      340.65      359.76      6.43 o
  -4   3   4       60.12       63.45      2.10 o
  -3   3   4      348.55      372.31      6.41 o
  -2   3   4       67.73       66.47      1.52 o
  -1   3   4      336.11      359.67      5.91 o
   0   3   4       51.94       48.79      1.59 o
   1   3   4      276.09      284.97      7.35 o
   2   3   4      115.46      120.29      2.50 o
   3   3   4       22.32       21.89      1.40 o
   4   3   4        0.16        0.95      0.76 o
   5   3   4      119.95      120.38      3.07 o
   6   3   4       57.56       60.93      3.09 o
  -9   4   4        4.49        5.69      1.95 o
  -8   4   4       50.22       53.33      3.35 o
  -7   4   4       26.92       19.27      4.08 o
  -6   4   4        0.02        0.77      1.50 o
  -5   4   4       65.28       65.61      3.43 o
  -4   4   4        1.17        1.46      0.84 o
  -3   4   4        5.22        5.12      0.62 o
  -2   4   4       63.12       71.28      1.90 o
  -1   4   4       29.48       28.65      1.04 o
   0   4   4       22.98       21.57      1.10 o
   1   4   4       67.98       63.66      1.72 o
   2   4   4        0.01       -0.54      0.56 o
   3   4   4       61.82       63.64      1.87 o
   4   4   4       62.44       64.15      2.21 o
   5   4   4       66.79       71.53      2.42 o
   6   4   4       13.24       14.48      1.95 o
  -8   5   4       41.28       51.12      9.18 o
  -7   5   4       90.52       95.15      4.31 o
  -6   5   4       27.47       22.12      2.31 o
  -5   5   4       19.57       23.28      2.24 o
  -4   5   4       72.21       78.13      1.92 o
  -3   5   4        1.23        2.74      0.81 o
  -2   5   4       44.24       49.45      1.55 o
  -1   5   4       50.40       47.21      2.88 o
   0   5   4       50.48       51.46      1.61 o
   1   5   4       21.55       20.84      1.85 o
   2   5   4        1.86        1.47      0.72 o
   3   5   4        2.49        4.15      0.85 o
   4   5   4       22.57       22.36      1.58 o
   5   5   4        3.95        3.51      1.11 o
  -8   6   4      175.84      121.26      7.87 o
  -7   6   4       13.78       11.63      2.31 o
  -6   6   4       25.50       25.99      2.66 o
  -5   6   4       13.99       13.18      1.86 o
  -4   6   4       35.66       42.42      2.68 o
  -3   6   4        6.19        5.68      1.44 o
  -2   6   4      196.76      187.93      4.50 o
  -1   6   4        5.24        2.80      0.72 o
   0   6   4       49.70       49.87      2.53 o
   1   6   4        0.72        0.07      0.68 o
   2   6   4       13.33       13.56      1.15 o
   3   6   4       20.44       22.76      1.86 o
   4   6   4        4.77        4.25      1.40 o
  -8   7   4       23.30       22.54      2.80 o
  -7   7   4       32.82       35.56      4.08 o
  -6   7   4       86.30       87.38      5.25 o
  -5   7   4       23.57       16.88      3.21 o
  -4   7   4        7.70       10.47      1.74 o
  -3   7   4       32.07       23.90      2.62 o
  -2   7   4        0.47        3.79      1.18 o
  -1   7   4       31.99       25.63      1.76 o
   0   7   4       15.19       17.56      1.42 o
   1   7   4        0.14       -0.57      0.86 o
   2   7   4       22.63       22.94      1.75 o
   3   7   4       14.04       15.26      1.81 o
  -7   8   4        4.52        1.08      3.94 o
  -6   8   4        3.87        1.70      2.48 o
  -5   8   4        1.96        1.01      1.33 o
  -4   8   4      115.65      103.63      4.53 o
  -3   8   4       16.56       17.52      2.48 o
  -2   8   4       15.49       10.75      1.54 o
  -1   8   4       48.99       48.41      2.53 o
   0   8   4        7.63       10.64      1.27 o
   1   8   4        8.64        9.80      1.77 o
   2   8   4       68.49       77.47      3.21 o
  -7   9   4        6.68        3.53      4.23 o
  -6   9   4        0.57        0.29      1.44 o
  -5   9   4       25.92       22.18      2.77 o
  -4   9   4        1.20        3.71      1.54 o
  -3   9   4        0.09       -0.54      1.11 o
  -2   9   4       29.92       43.30      4.37 o
  -1   9   4       10.02       13.02      1.79 o
   0   9   4       56.33       65.79      3.36 o
   1   9   4       19.04       24.73      2.44 o
  -5  10   4       71.75       82.61      4.43 o
  -4  10   4       30.87       33.35      3.19 o
  -3  10   4       36.59       43.67      7.87 o
  -2  10   4       18.35       23.40      2.36 o
  -1  10   4       28.13       26.51      2.52 o
   1 -14   5       36.54       42.52      2.89 o
   2 -14   5        0.28        2.57      1.12 o
   3 -14   5        0.68        3.94      1.24 o
   4 -14   5       10.32       11.21      1.29 o
  -1 -13   5        3.08        5.16      1.89 o
   0 -13   5       12.95       17.67      2.91 o
   1 -13   5        6.93        8.37      1.44 o
   2 -13   5       13.18       17.65      2.19 o
   3 -13   5        3.08        2.43      1.75 o
   4 -13   5        0.39        0.46      0.72 o
   5 -13   5        9.29       13.99      1.75 o
  -2 -12   5        0.46        2.44      1.33 o
  -1 -12   5       37.92       38.05      6.27 o
   0 -12   5       12.71       14.13      1.74 o
   1 -12   5        1.05        1.68      0.91 o
   2 -12   5        8.95       10.03      1.33 o
   3 -12   5        3.74        4.04      0.91 o
   4 -12   5        0.61        1.25      0.70 o
   5 -12   5        7.18       10.49      1.46 o
  -3 -11   5       16.84       12.53      1.86 o
  -2 -11   5        3.88        1.96      1.12 o
  -1 -11   5       39.91       37.39      2.36 o
   0 -11   5      101.33       81.50      3.40 o
   1 -11   5       44.60       33.04      2.03 o
   2 -11   5       30.76       26.25      1.74 o
   3 -11   5      175.46      140.19      4.02 o
   4 -11   5       32.48       31.65      2.91 o
  -4 -10   5      105.24      109.69      3.81 o
  -3 -10   5      113.97      120.42      3.81 o
  -2 -10   5       17.49       19.53      1.62 o
  -1 -10   5      275.02      240.17      5.49 o
   0 -10   5        3.76        3.39      1.12 o
   1 -10   5      414.36      344.84      8.55 o
   2 -10   5       10.92        8.22      1.12 o
   3 -10   5      326.95      288.32      5.66 o
   5 -10   5       95.68       84.53      3.79 o
  -5  -9   5        0.48        1.17      2.19 o
  -4  -9   5       19.71       16.17      1.67 o
  -3  -9   5        0.41        1.77      0.94 o
  -2  -9   5      276.36      236.97      5.61 o
  -1  -9   5        0.04       -1.02      0.63 o
   0  -9   5      125.33      106.23      2.53 o
   1  -9   5        1.52        0.84      0.47 o
   2  -9   5       13.48       10.77      0.83 o
   3  -9   5        0.20       -0.27      0.40 o
   5  -9   5       12.11       11.37      1.46 o
  -5  -8   5        0.01        1.61      1.01 o
  -4  -8   5       29.17       25.58      1.95 o
  -3  -8   5       25.57       20.11      1.41 o
  -2  -8   5      119.93      102.22      2.62 o
  -1  -8   5        0.45       -0.32      0.54 o
   0  -8   5       28.12       28.05      0.95 o
   1  -8   5       96.39       94.46      2.18 o
   2  -8   5        2.43        3.56      0.55 o
   3  -8   5      135.87      138.77      3.94 o
   8  -8   5        0.66       -2.33      1.17 o
  -6  -7   5        4.90        6.18      1.67 o
  -5  -7   5       19.91       19.86      1.55 o
  -4  -7   5        2.58        1.29      0.86 o
  -3  -7   5      135.20      118.34      3.02 o
  -2  -7   5      112.38      110.07      2.85 o
  -1  -7   5       72.66       71.18      1.65 o
   0  -7   5       97.14       89.35      1.73 o
   1  -7   5       19.84       18.91      0.98 o
   2  -7   5      157.43      155.60      3.25 o
   3  -7   5       39.35       36.73      1.75 o
   7  -7   5        6.72        6.48      2.04 o
   8  -7   5      124.92      113.88      3.49 o
  -7  -6   5        1.64        1.66      5.68 o
  -6  -6   5        3.08        2.58      1.27 o
  -5  -6   5       36.66       39.61      1.95 o
  -4  -6   5       35.83       35.51      1.92 o
  -3  -6   5       15.49       12.85      1.15 o
  -2  -6   5      108.90      104.84      2.29 o
  -1  -6   5      289.86      298.82      4.76 o
   0  -6   5       20.35       16.26      0.83 o
   1  -6   5      620.57      640.29     11.67 o
   2  -6   5      139.39      141.32      2.91 o
   3  -6   5      199.48      202.59      6.70 o
   5  -6   5       22.33       21.08      1.17 o
   6  -6   5       19.62       21.28      1.11 o
   7  -6   5      123.40      117.54      3.49 o
   8  -6   5       72.23       66.71      2.66 o
  -7  -5   5        5.44        5.45      2.11 o
  -6  -5   5        4.13        3.15      1.23 o
  -5  -5   5        0.42        0.32      0.78 o
  -4  -5   5      214.48      204.14      7.49 o
  -3  -5   5        4.56        5.20      0.93 o
  -2  -5   5        9.15        8.71      0.72 o
  -1  -5   5      134.30      110.99      2.21 o
   0  -5   5       13.87       16.17      0.75 o
   1  -5   5      104.94       94.05      2.30 o
   2  -5   5       21.34       22.06      1.81 o
   3  -5   5       90.49       85.54      1.89 o
   4  -5   5        1.40        1.17      0.31 o
   5  -5   5       15.44       19.02      0.81 o
   6  -5   5       10.18        8.45      0.91 o
   7  -5   5      127.78      117.76      3.60 o
   8  -5   5        0.30       -3.50      1.75 o
  -7  -4   5        1.76        0.57      1.23 o
  -6  -4   5       22.56       22.57      1.93 o
  -5  -4   5      241.85      239.52      4.94 o
  -4  -4   5       29.44       32.60      1.63 o
  -3  -4   5      108.07      109.72      2.65 o
  -2  -4   5       51.02       50.91      1.67 o
  -1  -4   5      118.05      109.67      3.07 o
   0  -4   5       20.73       26.28      1.60 o
   1  -4   5      606.14      637.59      7.39 o
   2  -4   5      208.20      222.01      3.30 o
   3  -4   5       38.75       39.19      0.89 o
   4  -4   5       61.63       66.80      2.03 o
   5  -4   5       88.50       95.59      2.03 o
   6  -4   5        0.00       -0.58      1.17 o
   7  -4   5        3.06        1.89      1.03 o
   8  -4   5        6.57        5.67      1.33 o
  -8  -3   5       27.63       21.88      2.98 o
  -7  -3   5        1.78        2.53      1.23 o
  -6  -3   5        0.22        0.25      0.91 o
  -5  -3   5       82.41       77.16      2.42 o
  -4  -3   5       47.43       55.09      1.71 o
  -3  -3   5     2024.34     1959.93     57.77 o
  -2  -3   5      119.96      126.23      3.87 o
  -1  -3   5     1946.26     2057.74     27.79 o
   0  -3   5        1.42        4.82      0.46 o
   1  -3   5     1331.86     1475.51     18.12 o
   2  -3   5       34.99       41.70      1.02 o
   3  -3   5      563.21      605.48      8.09 o
   4  -3   5        3.31        3.86      0.53 o
   5  -3   5      134.01      144.06      3.36 o
   6  -3   5        8.27        8.82      1.75 o
   7  -3   5       67.89       63.60      2.78 o
   8  -3   5        3.86        4.44      1.33 o
  -8  -2   5        8.42        6.56      2.27 o
  -7  -2   5      682.39      699.96     15.71 o
  -6  -2   5       48.30       50.50      2.36 o
  -5  -2   5      209.47      210.95      4.35 o
  -4  -2   5       98.36       91.85      5.08 o
  -3  -2   5      332.63      345.15     11.67 o
  -2  -2   5      225.91      228.01      3.80 o
  -1  -2   5     2250.36     2456.01     30.20 o
   0  -2   5      222.06      220.13      3.19 o
   1  -2   5      141.49      164.91      3.09 o
   2  -2   5       85.47       88.11      2.23 o
   3  -2   5       46.64       44.87      1.35 o
   4  -2   5       18.46       19.15      0.83 o
   5  -2   5      369.37      377.45      7.83 o
   6  -2   5       39.16       41.95      2.16 o
   7  -2   5      100.71       93.72      3.50 o
   8  -2   5        4.78        2.31      1.33 o
  -8  -1   5       28.05       29.92      3.09 o
  -7  -1   5       78.41       83.08      6.56 o
  -6  -1   5        0.87        1.19      0.96 o
  -5  -1   5        1.20        0.99      0.68 o
  -4  -1   5        0.84        1.36      0.84 o
  -3  -1   5      586.51      658.00     10.67 o
  -2  -1   5       64.62       70.78      2.50 o
  -1  -1   5     1101.21     1107.44     15.30 o
   0  -1   5        6.17        5.34      0.48 o
   1  -1   5      347.18      363.46      4.77 o
   2  -1   5        1.07        1.04      0.33 o
   3  -1   5       30.77       32.37      1.08 o
   4  -1   5        1.10        1.70      0.46 o
   5  -1   5        8.21        8.25      1.01 o
   6  -1   5        3.39        3.58      1.12 o
   7  -1   5      103.26      106.83      3.92 o
  -8   0   5       20.20       19.69      2.68 o
  -7   0   5        7.36        9.65      1.86 o
  -6   0   5        0.01       -1.62      0.81 o
  -5   0   5       55.57       56.32      2.03 o
  -4   0   5      105.33      112.14      2.72 o
  -3   0   5      548.53      554.74     11.77 o
  -2   0   5      225.76      229.55      4.25 o
  -1   0   5        0.58        0.39      0.60 o
   0   0   5       22.37       20.06      1.17 o
   1   0   5       39.97       37.52      0.94 o
   2   0   5        0.41        2.44      0.43 o
   3   0   5      268.01      285.36      4.60 o
   4   0   5        8.35        7.18      0.67 o
   5   0   5       25.23       27.28      1.32 o
   6   0   5       17.87       17.59      1.74 o
   7   0   5        4.36        3.19      3.06 o
  -9   1   5       25.85       28.64      3.09 o
  -8   1   5        4.80        6.41      1.86 o
  -7   1   5       93.12       95.46      4.33 o
  -6   1   5        6.57        6.45      1.15 o
  -5   1   5       42.22       40.47      2.83 o
  -4   1   5      161.76      167.66      3.55 o
  -3   1   5      518.10      508.42      8.48 o
  -2   1   5       15.51       13.15      0.94 o
  -1   1   5      497.14      494.99      8.12 o
   0   1   5       45.18       52.45      1.40 o
   1   1   5      109.49      113.12      2.25 o
   2   1   5      155.22      166.74      2.71 o
   3   1   5       61.71       66.45      1.67 o
   4   1   5       18.41       20.43      1.22 o
   5   1   5        8.57        9.85      1.02 o
   6   1   5       20.83       19.49      3.21 o
   7   1   5       13.25       11.69      1.86 o
  -9   2   5        0.25       -1.02      1.65 o
  -8   2   5        7.29        8.14      1.95 o
  -7   2   5       76.16       81.50      3.92 o
  -6   2   5       10.38       12.24      2.19 o
  -5   2   5       29.52       27.19      1.79 o
  -4   2   5       25.35       24.41      1.64 o
  -3   2   5       59.43       57.44      2.86 o
  -2   2   5       91.43       86.03      2.17 o
  -1   2   5        0.70        0.49      0.67 o
   0   2   5       76.20       75.06      2.00 o
   1   2   5       43.41       45.82      1.41 o
   2   2   5        2.31        1.96      0.59 o
   3   2   5       78.99       79.16      1.96 o
   4   2   5       25.08       25.06      1.37 o
   5   2   5       43.30       47.31      1.89 o
   6   2   5       10.81       10.41      1.89 o
  -8   3   5        6.18        6.38      1.74 o
  -7   3   5        2.60        2.77      2.19 o
  -6   3   5        0.37       -1.06      1.27 o
  -5   3   5       96.23       95.80      4.11 o
  -4   3   5       25.08       28.06      1.49 o
  -3   3   5        0.62        0.86      1.18 o
  -2   3   5       43.98       43.36      1.55 o
  -1   3   5      302.69      297.54      7.71 o
   0   3   5        4.53        3.94      0.62 o
   1   3   5      107.59      113.04      2.57 o
   2   3   5        3.55        2.65      0.65 o
   3   3   5       60.19       64.69      1.88 o
   4   3   5        2.81        4.72      0.96 o
   5   3   5       19.01       18.33      1.51 o
   6   3   5       16.09       14.89      2.06 o
  -8   4   5        7.48       10.28      4.23 o
  -7   4   5        0.17       -0.44      1.50 o
  -6   4   5      290.47      308.63      9.06 o
  -5   4   5       23.51       28.44      2.66 o
  -4   4   5       61.87       63.96      5.32 o
  -3   4   5        8.00        4.43      0.79 o
  -2   4   5        8.06       12.80      1.79 o
  -1   4   5        0.02        0.95      0.73 o
   0   4   5        0.27       -0.01      0.56 o
   1   4   5       55.62       53.33      1.70 o
   2   4   5       14.62       14.24      1.02 o
   3   4   5       17.89       17.89      1.19 o
   4   4   5        2.29        1.85      0.94 o
   5   4   5        2.13        2.71      1.15 o
  -8   5   5       10.56       11.95      2.91 o
  -7   5   5      187.83      183.82      6.59 o
  -6   5   5       65.11       70.83      4.96 o
  -5   5   5      220.79      210.61      6.79 o
  -4   5   5       78.44       72.04      4.96 o
  -3   5   5       94.91       72.33      2.61 o
  -2   5   5        0.02       -0.11      0.77 o
  -1   5   5       73.50       56.89      2.27 o
   0   5   5       99.09       86.38      2.37 o
   1   5   5       47.33       39.50      1.76 o
   2   5   5       34.00       33.17      2.05 o
   3   5   5        1.65        1.15      0.94 o
   4   5   5       13.50       14.96      1.41 o
  -8   6   5      228.83      226.61      8.60 o
  -7   6   5        0.35        2.94      1.80 o
  -6   6   5       33.29       30.69      2.94 o
  -5   6   5       58.05       61.65      3.57 o
  -4   6   5        2.24        2.48      1.24 o
  -3   6   5      111.95      105.83      4.33 o
  -2   6   5       69.27       60.29      3.40 o
  -1   6   5      196.49      171.67      7.08 o
   0   6   5        9.25        5.33      0.87 o
   1   6   5      206.87      188.90      4.12 o
   2   6   5        7.86        8.02      1.43 o
   3   6   5       53.56       51.62      3.15 o
  -7   7   5       54.48       49.11      3.64 o
  -6   7   5       10.48        8.51      2.21 o
  -5   7   5       77.69       72.37      3.71 o
  -4   7   5       28.33       28.12      4.23 o
  -3   7   5      202.90      179.56      9.04 o
  -2   7   5       89.88       84.90      3.90 o
  -1   7   5      100.05       88.96      3.46 o
   0   7   5        4.47        1.93      0.94 o
   1   7   5       23.33       20.28      2.23 o
   2   7   5        8.17        7.01      1.50 o
   3   7   5        7.35        9.99      1.67 o
  -7   8   5        0.35       -1.70      2.33 o
  -6   8   5        0.01       -0.98      1.80 o
  -5   8   5       15.25       13.72      2.16 o
  -4   8   5       18.61       19.82      2.47 o
  -3   8   5       32.16       32.22      3.09 o
  -2   8   5       11.64       10.71      1.67 o
  -1   8   5        1.67        2.17      1.33 o
   0   8   5       32.27       29.04      3.32 o
   1   8   5        0.27       -0.56      1.07 o
  -6   9   5       16.64       16.42      6.12 o
  -5   9   5        0.40       -1.48      1.54 o
  -4   9   5        8.26        2.59      1.74 o
  -3   9   5        3.39        2.19      1.74 o
  -2   9   5        2.94        1.27      1.45 o
  -1   9   5        4.99        4.45      1.61 o
   0   9   5       22.49       23.88      3.19 o
   1 -14   6        5.51       10.62      1.65 o
   2 -14   6        6.60        9.77      1.44 o
   3 -14   6       77.47       90.44      3.50 o
   4 -14   6       15.87       17.05      1.65 o
   5 -14   6       73.38       92.99      4.66 o
  -1 -13   6        7.21        8.23      1.54 o
   0 -13   6       47.55       58.84      5.98 o
   1 -13   6       31.06       27.69      2.27 o
   2 -13   6        0.02        2.91      1.31 o
   3 -13   6        3.49        4.23      1.03 o
   4 -13   6        2.48        6.17      1.89 o
   5 -13   6       11.33       10.79      1.46 o
  -2 -12   6       23.96       20.42      2.77 o
  -1 -12   6       88.78       94.71      4.02 o
   0 -12   6       12.44       14.10      1.74 o
   1 -12   6      202.00      184.78      5.55 o
   2 -12   6       19.39       17.22      2.33 o
   3 -12   6      245.11      226.90      6.08 o
   4 -12   6        0.44        1.50      1.75 o
  -3 -11   6       16.94       21.43      2.36 o
  -2 -11   6        5.15        7.75      1.54 o
  -1 -11   6       15.31       18.75      1.95 o
   0 -11   6       88.86       81.31      3.40 o
   1 -11   6       22.76       15.40      1.54 o
   2 -11   6       64.07       70.57      2.66 o
   3 -11   6       54.15       43.40      1.95 o
   4 -11   6        1.57        2.04      0.58 o
  -4 -10   6        1.18        3.91      2.16 o
  -3 -10   6       59.22       50.16      2.46 o
  -2 -10   6       52.35       48.12      2.40 o
  -1 -10   6      143.57      123.63      4.31 o
   0 -10   6      220.25      182.45      5.46 o
   1 -10   6      112.25      102.44      2.85 o
   2 -10   6       24.13       23.47      2.04 o
   3 -10   6       25.07       18.74      1.03 o
  -5  -9   6       19.51       19.85      2.91 o
  -4  -9   6      209.27      201.95      5.44 o
  -3  -9   6        0.07       -0.92      0.85 o
  -2  -9   6       54.31       56.32      3.08 o
  -1  -9   6       54.70       41.21      1.95 o
   0  -9   6      223.81      221.12      4.26 o
   1  -9   6        0.79       -0.56      0.52 o
   2  -9   6      277.68      262.25      4.59 o
   3  -9   6       67.36       69.79      1.63 o
  -6  -8   6        2.95        1.95      2.77 o
  -5  -8   6        5.68        6.81      1.67 o
  -4  -8   6       70.82       66.77      2.85 o
  -3  -8   6       84.87       86.86      5.36 o
  -2  -8   6       18.91       17.65      1.26 o
  -1  -8   6        5.96        5.15      0.69 o
   0  -8   6       46.02       44.20      1.25 o
   1  -8   6       49.19       50.88      2.10 o
   2  -8   6       14.14       13.62      1.01 o
   3  -8   6       83.92       83.26      2.47 o
   8  -8   6        5.16        1.75      1.46 o
  -6  -7   6       10.53        8.16      1.89 o
  -5  -7   6       14.36       16.67      1.60 o
  -4  -7   6       51.25       49.69      2.07 o
  -3  -7   6       91.88       89.03      2.55 o
  -2  -7   6       16.71       14.86      1.05 o
  -1  -7   6       40.62       38.76      1.42 o
   0  -7   6       29.11       29.39      1.12 o
   1  -7   6      126.22      113.23      2.86 o
   2  -7   6      151.80      151.89      3.31 o
   3  -7   6       42.29       34.99      1.44 o
   5  -7   6       46.12       47.22      2.04 o
   6  -7   6        0.11        0.58      0.62 o
   7  -7   6       10.93       11.01      1.12 o
   8  -7   6       17.94       17.19      1.33 o
  -7  -6   6       14.35       13.44      3.06 o
  -6  -6   6       76.70       74.76      3.17 o
  -5  -6   6       11.62        9.62      1.21 o
  -4  -6   6        8.96        8.64      1.09 o
  -3  -6   6      353.04      326.59      5.45 o
  -2  -6   6        0.38        0.65      0.71 o
  -1  -6   6      163.60      156.12      2.94 o
   0  -6   6      237.98      235.89      3.80 o
   1  -6   6        2.81        5.38      0.67 o
   2  -6   6      141.50      136.39      3.60 o
   3  -6   6        6.81        7.01      0.69 o
   4  -6   6        3.89        3.26      0.50 o
   5  -6   6      108.40      112.89      2.51 o
   6  -6   6        9.82        9.96      1.60 o
   7  -6   6        5.65        6.20      0.91 o
   8  -6   6        6.16        5.99      1.75 o
  -7  -5   6       79.04       78.91      3.43 o
  -6  -5   6       20.83       20.71      2.20 o
  -5  -5   6        0.59        0.48      0.88 o
  -4  -5   6      223.11      215.42      4.06 o
  -3  -5   6       42.62       45.36      1.81 o
  -2  -5   6       92.55       78.49      3.98 o
  -1  -5   6      266.38      264.98      4.30 o
   0  -5   6        4.34        3.39      0.52 o
   1  -5   6        4.96        5.68      0.51 o
   2  -5   6       76.20       76.59      1.72 o
   3  -5   6      111.25      111.11      2.56 o
   4  -5   6       84.25       83.89      1.82 o
   5  -5   6       33.65       36.17      1.33 o
   6  -5   6        3.14        3.37      0.82 o
   7  -5   6       44.27       46.14      2.16 o
   8  -5   6        7.99        8.15      1.33 o
  -7  -4   6       65.50       63.87      4.47 o
  -6  -4   6        2.12        0.76      1.14 o
  -5  -4   6      777.43      752.58     12.63 o
  -4  -4   6       43.90       43.00      2.52 o
  -3  -4   6      157.10      142.86      3.91 o
  -2  -4   6       27.44       16.26      1.39 o
  -1  -4   6       57.40       61.04      1.91 o
   0  -4   6       28.74       24.02      1.23 o
   1  -4   6       63.34       71.94      1.80 o
   2  -4   6       43.12       42.54      1.23 o
   3  -4   6       83.29       96.84      1.81 o
   4  -4   6        5.91        7.50      0.54 o
   5  -4   6      173.23      179.83      4.63 o
   6  -4   6       33.19       32.13      1.74 o
   7  -4   6      205.97      201.13      5.46 o
   8  -4   6       43.17       43.08      2.36 o
  -8  -3   6        0.47       -0.29      2.06 o
  -7  -3   6      371.28      385.50     12.88 o
  -6  -3   6        0.01       -1.20      0.89 o
  -5  -3   6      810.83      844.38     12.43 o
  -4  -3   6       31.15       34.39      1.96 o
  -3  -3   6      314.22      337.55      7.12 o
  -2  -3   6       83.59       89.30      2.35 o
  -1  -3   6     2725.01     2954.86     61.33 o
   0  -3   6       26.34       37.45      3.34 o
   1  -3   6     4458.62     4822.50     70.04 o
   2  -3   6       45.60       59.60      1.28 o
   3  -3   6     1386.60     1532.51     17.02 o
   4  -3   6        3.09        3.60      0.52 o
   5  -3   6      271.40      272.64      6.70 o
   6  -3   6        6.97        7.68      1.24 o
   7  -3   6       17.49       16.98      1.54 o
   8  -3   6       13.57       10.95      1.54 o
  -8  -2   6      219.51      219.60      7.73 o
  -7  -2   6        0.14       -1.67      0.94 o
  -6  -2   6      213.75      222.83      5.63 o
  -5  -2   6      181.62      187.05      3.92 o
  -4  -2   6       37.28       39.94      2.02 o
  -3  -2   6      423.89      417.47     11.94 o
  -2  -2   6      179.22      173.04      7.60 o
  -1  -2   6       10.74        7.40      0.78 o
   0  -2   6      390.77      421.50      6.91 o
   1  -2   6      510.38      522.58      7.66 o
   2  -2   6       42.08       43.25      1.02 o
   3  -2   6      349.49      349.10      4.37 o
   4  -2   6        3.83        3.63      0.70 o
   5  -2   6      284.09      275.27      6.90 o
   6  -2   6        2.42        2.77      1.03 o
   7  -2   6       36.05       36.31      2.27 o
  -8  -1   6        2.53       -0.39      1.74 o
  -7  -1   6        1.61        1.73      1.54 o
  -6  -1   6      116.52      118.38      4.05 o
  -5  -1   6       56.74       63.31      2.63 o
  -4  -1   6      196.44      180.44      6.25 o
  -3  -1   6      109.97      106.72      3.07 o
  -2  -1   6        6.61        2.27      1.39 o
  -1  -1   6      159.46      163.56      3.80 o
   0  -1   6      139.30      145.95      4.28 o
   1  -1   6       10.34       11.14      0.59 o
   2  -1   6      244.11      242.10      3.27 o
   3  -1   6        6.84        5.24      0.64 o
   4  -1   6      185.59      199.42      5.51 o
   5  -1   6       20.81       21.88      1.65 o
   6  -1   6       18.14       18.23      1.65 o
   7  -1   6        0.20        0.00      1.24 o
  -8   0   6        0.20       -1.37      1.61 o
  -7   0   6       14.86       14.57      2.27 o
  -6   0   6       53.65       53.95      2.48 o
  -5   0   6        8.49        8.49      1.28 o
  -4   0   6        0.01       -0.27      0.90 o
  -3   0   6        5.77        5.52      1.01 o
  -2   0   6        4.76        3.38      0.92 o
  -1   0   6      427.54      387.97      7.97 o
   0   0   6      131.49      119.50      2.72 o
   1   0   6       48.66       51.31      1.44 o
   2   0   6       86.54       93.64      2.12 o
   3   0   6        7.66        8.21      0.74 o
   4   0   6       51.23       54.23      2.05 o
   5   0   6        0.57       -0.71      0.91 o
   6   0   6        0.12       -0.58      1.03 o
   7   0   6       11.65       10.37      1.65 o
  -8   1   6        2.90        3.50      1.86 o
  -7   1   6        0.52        1.75      1.44 o
  -6   1   6       23.27       24.03      2.47 o
  -5   1   6       50.05       46.07      5.97 o
  -4   1   6      101.66      101.84      3.20 o
  -2   1   6        6.47        6.71      1.01 o
  -1   1   6        2.07        4.77      0.89 o
   0   1   6        2.45        1.36      0.67 o
   1   1   6      234.00      236.44      5.03 o
   2   1   6        4.64        4.72      0.79 o
   3   1   6       16.55       14.32      1.11 o
   4   1   6        0.47       -0.20      0.81 o
   5   1   6        0.09       -1.02      1.03 o
   6   1   6        4.11        4.08      1.44 o
  -8   2   6        5.27        6.93      1.95 o
  -7   2   6        0.46        1.31      1.44 o
  -6   2   6       80.34       56.55      5.25 o
  -5   2   6       95.39       84.89      3.98 o
  -4   2   6       21.17       20.59      1.74 o
  -3   2   6      812.98      752.76     18.93 o
  -2   2   6        5.17        4.57      0.89 o
  -1   2   6      397.45      356.92      7.50 o
   0   2   6      112.40      101.40      2.78 o
   1   2   6      146.79      141.10      3.55 o
   2   2   6        5.45        5.36      0.74 o
   3   2   6      137.59      129.86      2.78 o
   4   2   6        2.85        2.50      0.86 o
   5   2   6       30.13       34.28      1.96 o
   6   2   6        2.10        1.60      1.44 o
  -8   3   6        9.32       15.04      2.16 o
  -7   3   6        0.01        2.04      2.04 o
  -6   3   6       20.10       20.77      2.52 o
  -5   3   6       16.32       17.60      2.31 o
  -4   3   6      354.59      360.37      7.81 o
  -3   3   6        3.90        6.57      1.75 o
  -2   3   6        0.72       -0.20      0.77 o
  -1   3   6       37.29       35.50      1.84 o
   0   3   6        0.11        0.35      0.66 o
   1   3   6        1.25        0.42      0.62 o
   2   3   6       51.05       48.79      1.68 o
   3   3   6       16.32       17.83      1.70 o
   4   3   6        0.88        0.82      0.94 o
   5   3   6        6.38        8.01      1.54 o
  -8   4   6        0.01        1.75      2.62 o
  -7   4   6       23.41       24.55      2.86 o
  -6   4   6      267.47      288.02      8.86 o
  -5   4   6      175.00      158.47      5.97 o
  -4   4   6       76.33       85.94      4.11 o
  -3   4   6      389.73      340.09     14.38 o
  -2   4   6       60.21       48.51      2.23 o
  -1   4   6      317.08      260.49      6.07 o
   0   4   6       11.72        8.91      1.43 o
   1   4   6      242.38      205.04      4.44 o
   2   4   6       15.87       13.76      1.16 o
   3   4   6      141.77      133.41      3.70 o
   4   4   6        0.19       -0.77      0.94 o
  -8   5   6       71.39       72.87      6.12 o
  -7   5   6      500.81      486.57     13.28 o
  -6   5   6      264.59      254.20      8.24 o
  -5   5   6      481.98      439.84     12.06 o
  -4   5   6        0.18        0.65      1.33 o
  -3   5   6      346.43      271.92      8.14 o
  -2   5   6       10.76        9.45      2.19 o
  -1   5   6      309.21      239.52     13.90 o
   0   5   6       81.50       70.62      2.46 o
   1   5   6       69.24       63.16      2.22 o
   2   5   6        0.65        1.14      0.85 o
   3   5   6        0.11        0.48      0.96 o
   4   5   6       33.86       34.29      2.91 o
  -7   6   6        0.14       -1.82      2.19 o
  -6   6   6        0.96        2.64      1.99 o
  -5   6   6       44.59       44.59      3.64 o
  -4   6   6       29.93       35.40      4.96 o
  -3   6   6        1.50        2.75      2.19 o
  -2   6   6       20.27       14.70      2.77 o
  -1   6   6       40.95       30.82      2.98 o
   0   6   6        2.93        0.52      0.92 o
   1   6   6       25.41       21.75      1.71 o
   2   6   6        3.17        2.37      1.45 o
   3   6   6       27.01       23.03      2.14 o
  -7   7   6        4.57        3.79      2.19 o
  -6   7   6        1.64       -0.34      4.08 o
  -5   7   6       22.44       21.50      2.78 o
  -4   7   6       38.80       38.29      3.19 o
  -3   7   6        0.55       -0.15      1.44 o
  -2   7   6       41.19       35.39      3.19 o
  -1   7   6       10.00        5.25      1.86 o
   0   7   6        0.06        0.30      0.99 o
   1   7   6       43.53       37.10      2.19 o
   2   7   6        0.01       -1.49      1.26 o
  -6   8   6        1.93       -1.53      3.21 o
  -5   8   6        0.45        1.89      2.77 o
  -4   8   6       22.59       18.11      2.47 o
  -3   8   6        1.00        0.44      1.65 o
  -2   8   6        3.09        5.94      2.16 o
  -1   8   6        1.01       -0.39      1.35 o
   0   8   6        1.37        2.14      1.51 o
  -4   9   6       14.47       15.71      2.68 o
  -3   9   6        0.25        0.97      1.95 o
   1 -14   7       21.53       29.35      3.06 o
   2 -14   7        6.35       10.11      1.44 o
   3 -14   7       10.82        9.39      1.75 o
   4 -14   7       12.54       12.33      2.33 o
  -1 -13   7        7.01        7.99      1.54 o
   0 -13   7       24.84       23.64      2.06 o
   1 -13   7        8.92        8.26      1.33 o
   2 -13   7        2.12        2.97      1.17 o
   3 -13   7        0.06        0.29      1.17 o
   4 -13   7        3.51        5.08      1.02 o
  -2 -12   7       28.44       39.05      3.50 o
  -1 -12   7        3.64        7.91      1.44 o
   0 -12   7       22.81       22.69      2.33 o
   1 -12   7        1.64        1.87      0.97 o
   2 -12   7      213.24      188.09      5.35 o
   3 -12   7        4.98        5.07      1.17 o
   4 -12   7       52.25       50.76      2.03 o
  -3 -11   7       34.06       36.43      2.78 o
  -2 -11   7       91.62       92.35      4.02 o
  -1 -11   7       53.83       48.64      2.66 o
   0 -11   7        0.11        0.41      0.97 o
   1 -11   7      170.10      158.80      3.98 o
   2 -11   7        0.17        0.11      0.75 o
   3 -11   7       39.47       34.92      3.79 o
   4 -11   7       33.77       34.40      1.75 o
  -4 -10   7        2.21        5.99      1.54 o
  -3 -10   7      153.97      158.36      5.55 o
  -2 -10   7       61.42       68.11      3.28 o
  -1 -10   7       17.98       21.58      2.62 o
   0 -10   7      139.91      129.17      3.48 o
   1 -10   7        2.72        3.50      0.97 o
   2 -10   7        6.27        7.46      1.12 o
   3 -10   7       20.98       21.76      1.40 o
  -5  -9   7       27.40       28.96      2.80 o
  -4  -9   7       11.72       10.91      3.06 o
  -3  -9   7      195.30      195.44      5.16 o
  -2  -9   7      112.75      110.09      4.42 o
  -1  -9   7      547.50      537.84      9.85 o
   0  -9   7        0.35       -0.80      0.75 o
   1  -9   7      244.75      244.86      6.38 o
   2  -9   7        0.21       -0.23      0.63 o
   3  -9   7      132.22      135.87      3.81 o
  -5  -8   7      446.34      459.57     11.93 o
  -4  -8   7       24.47       24.74      2.28 o
  -3  -8   7      279.26      263.19      8.32 o
  -2  -8   7        3.62        3.14      0.92 o
  -1  -8   7      727.14      693.96     13.07 o
   0  -8   7       24.66       27.95      1.10 o
   1  -8   7      487.95      466.30      7.72 o
   2  -8   7       99.81       94.52      2.52 o
   3  -8   7       49.87       47.57      1.57 o
   4  -8   7      164.13      163.03      4.31 o
   7  -8   7        5.52        6.41      1.17 o
   8  -8   7       43.30       41.10      2.62 o
  -6  -7   7       56.31       62.38      5.68 o
  -5  -7   7      150.45      150.48      7.54 o
  -4  -7   7       57.62       60.52      2.25 o
  -3  -7   7        0.65        0.04      0.77 o
  -2  -7   7      382.80      372.58      7.14 o
  -1  -7   7      493.91      493.76      8.34 o
   0  -7   7      236.28      239.09      3.96 o
   1  -7   7      202.90      195.13      3.67 o
   2  -7   7        0.66        0.23      1.07 o
   3  -7   7      383.63      379.35      7.23 o
   4  -7   7        2.35        2.87      0.73 o
   5  -7   7      500.80      507.98     11.54 o
   6  -7   7        0.80        0.73      0.62 o
   7  -7   7      135.82      140.12      3.81 o
   8  -7   7       15.09       13.72      1.24 o
  -6  -6   7       10.15       10.81      2.26 o
  -5  -6   7       10.47       10.24      1.24 o
  -4  -6   7       58.15       59.07      2.00 o
  -3  -6   7      203.15      199.04      4.22 o
  -2  -6   7      267.49      258.47      9.50 o
  -1  -6   7        2.08        1.35      0.75 o
   0  -6   7      152.03      133.00      2.87 o
   1  -6   7      760.12      742.42     10.42 o
   2  -6   7       73.18       71.18      1.74 o
   3  -6   7      116.89      110.84      7.03 o
   4  -6   7      117.97      118.76      2.73 o
   5  -6   7       71.19       71.03      2.27 o
   6  -6   7       68.10       68.94      2.27 o
   7  -6   7       48.91       45.09      1.95 o
   8  -6   7        2.04        1.89      1.31 o
  -7  -5   7        0.02       -1.39      1.25 o
  -6  -5   7        4.41        5.79      1.37 o
  -5  -5   7      194.38      190.16      4.39 o
  -4  -5   7        7.13        7.86      0.98 o
  -3  -5   7      966.16      901.09     16.94 o
  -2  -5   7       14.59       13.41      1.38 o
  -1  -5   7      103.95      108.50      2.67 o
   0  -5   7      135.86      138.56      3.02 o
   1  -5   7      378.79      425.32      6.31 o
   2  -5   7      127.23      125.71      3.60 o
   3  -5   7      766.06      799.62     12.46 o
   4  -5   7      172.08      180.16      3.34 o
   5  -5   7       86.01       88.62      2.68 o
   6  -5   7       76.36       76.95      2.68 o
   7  -5   7        0.76        0.58      0.82 o
   8  -5   7        3.76        3.50      1.03 o
  -7  -4   7        9.58       10.07      1.63 o
  -6  -4   7      119.22      114.30      3.82 o
  -5  -4   7       97.13       96.49      2.56 o
  -4  -4   7      120.49      105.81      3.98 o
  -3  -4   7       11.60       12.33      1.40 o
  -2  -4   7        0.66       -0.04      0.82 o
  -1  -4   7      395.94      401.28      6.99 o
   0  -4   7        0.19        0.06      0.51 o
   1  -4   7       50.33       67.22      1.62 o
   2  -4   7       10.72       10.61      0.65 o
   3  -4   7       31.21       41.88      1.08 o
   4  -4   7       17.80       21.28      1.72 o
   5  -4   7       10.32       12.24      1.31 o
   6  -4   7       10.93       11.98      1.24 o
   7  -4   7        0.48        0.29      1.03 o
  -8  -3   7        1.92       -1.75      2.04 o
  -7  -3   7       17.74       18.58      1.97 o
  -6  -3   7       98.53      102.78      3.60 o
  -5  -3   7        6.77        5.86      1.00 o
  -4  -3   7       10.61       15.68      2.80 o
  -3  -3   7      220.96      230.30      9.00 o
  -2  -3   7       34.96       28.69      1.62 o
  -1  -3   7        3.30        0.64      1.05 o
   0  -3   7       46.19       57.94      2.34 o
   1  -3   7       42.77       35.74      1.38 o
   2  -3   7        0.60        0.27      0.43 o
   3  -3   7       81.06       89.78      1.61 o
   4  -3   7       17.73       14.64      1.09 o
   5  -3   7      100.59      107.82      5.25 o
   6  -3   7       18.78       15.34      1.44 o
   7  -3   7      162.58      160.40      4.84 o
  -8  -2   7        0.00       -3.07      1.74 o
  -7  -2   7       49.46       53.42      3.71 o
  -6  -2   7        0.12       -1.78      0.98 o
  -5  -2   7        0.77        0.89      1.06 o
  -4  -2   7      110.56      108.64      3.36 o
  -3  -2   7        3.41        2.62      1.01 o
  -2  -2   7        1.53        1.34      1.14 o
  -1  -2   7      111.43      107.71      5.34 o
   0  -2   7       79.14       84.61      2.25 o
   1  -2   7       38.15       37.70      1.34 o
   2  -2   7        6.29        4.72      0.60 o
   3  -2   7        1.24        0.51      0.71 o
   4  -2   7       17.83       19.08      1.75 o
   5  -2   7        8.86        7.17      1.24 o
   6  -2   7       35.41       37.71      2.06 o
   7  -2   7        0.72       -0.66      1.12 o
  -8  -1   7       79.92       84.45      4.81 o
  -7  -1   7       70.71       72.75      4.12 o
  -6  -1   7       38.83       41.43      3.30 o
  -5  -1   7       90.38       89.24      3.12 o
  -4  -1   7       80.83       70.75      2.73 o
  -3  -1   7        0.16        1.64      1.01 o
  -2  -1   7      432.38      413.34      9.96 o
  -1  -1   7      157.69      119.49      3.29 o
   0  -1   7       25.20       24.38      1.64 o
   1  -1   7      504.52      462.85      7.90 o
   2  -1   7        1.40        2.04      0.60 o
   3  -1   7       90.03       93.78      2.38 o
   4  -1   7        3.23        4.14      0.89 o
   5  -1   7      103.00      108.73      3.71 o
   6  -1   7        5.57        6.98      1.44 o
   7  -1   7       47.41       48.85      2.68 o
  -8   0   7        5.14        3.44      1.95 o
  -7   0   7        8.98       10.31      2.16 o
  -6   0   7        5.99        4.23      1.65 o
  -5   0   7       29.01       33.20      2.13 o
  -4   0   7       97.52      103.66      4.44 o
  -3   0   7        4.54        4.22      1.14 o
  -2   0   7        6.92        8.32      1.21 o
  -1   0   7      503.46      476.68      9.47 o
   0   0   7       18.72       19.90      3.87 o
   1   0   7      107.88      109.07      2.64 o
   2   0   7       52.57       56.72      1.84 o
   3   0   7        0.83        0.69      0.81 o
   4   0   7        0.52        0.58      0.89 o
   5   0   7       22.73       20.34      1.74 o
   6   0   7        1.04        1.17      1.24 o
  -8   1   7       18.72       18.95      2.68 o
  -7   1   7       25.78       26.66      2.78 o
  -6   1   7       15.28       17.49      2.27 o
  -5   1   7      217.00      204.71     11.66 o
  -4   1   7       20.36       19.66      1.95 o
  -3   1   7      104.90      110.73      6.45 o
  -2   1   7      167.42      160.65      4.23 o
  -1   1   7       30.22       31.62      2.85 o
   0   1   7       43.34       41.68      2.01 o
   1   1   7      120.92      113.64      2.79 o
   2   1   7      192.86      185.56      4.38 o
   3   1   7       23.55       26.55      1.64 o
   4   1   7       34.83       35.42      1.91 o
   5   1   7        1.82        1.75      1.60 o
   6   1   7       68.78       71.27      3.30 o
  -8   2   7       98.45      103.40      4.95 o
  -7   2   7       71.11       77.58      7.72 o
  -6   2   7       22.74       19.94      3.35 o
  -5   2   7       95.69       97.28      4.61 o
  -4   2   7      540.04      543.82     11.09 o
  -3   2   7      169.44      162.31      6.88 o
  -2   2   7      484.32      485.80      9.96 o
  -1   2   7       86.35       88.87      3.99 o
   0   2   7       12.66       10.83      1.28 o
   1   2   7        0.63        0.25      0.73 o
   2   2   7        8.36        7.20      1.00 o
   3   2   7        0.04       -0.35      0.92 o
   4   2   7       18.32       18.05      1.67 o
   5   2   7        1.24        2.04      1.24 o
  -8   3   7        0.00       -2.62      2.04 o
  -7   3   7       55.43       48.61     11.66 o
  -6   3   7       31.84       33.82      3.28 o
  -5   3   7      124.16      126.31      5.35 o
  -4   3   7      536.40      548.60     26.96 o
  -3   3   7       13.14       12.41      1.46 o
  -2   3   7       36.19       37.83      2.06 o
  -1   3   7       46.11       46.21      2.27 o
   0   3   7        2.53        2.10      0.94 o
   1   3   7       61.56       57.97      2.10 o
   2   3   7      118.42      112.63      3.42 o
   3   3   7       92.59       90.07      3.50 o
   4   3   7       14.41       13.46      1.86 o
  -8   4   7        0.12        0.29      2.62 o
  -7   4   7       21.92       21.97      2.94 o
  -6   4   7      127.34      119.12      5.39 o
  -5   4   7      150.99      147.82      5.97 o
  -4   4   7      116.03       92.91      4.61 o
  -3   4   7       71.70       62.81      4.23 o
  -2   4   7        0.19        0.07      0.94 o
  -1   4   7      191.69      154.77      4.37 o
   0   4   7      131.50      102.98      4.28 o
   1   4   7      398.87      341.25     11.49 o
   2   4   7      123.13      101.59      3.92 o
   3   4   7      204.90      212.46      9.18 o
   4   4   7       11.51       12.39      1.95 o
  -7   5   7       10.33        6.66      3.50 o
  -6   5   7        0.71       -0.01      1.80 o
  -5   5   7       71.15       51.72      3.85 o
  -4   5   7       30.19       31.06      3.15 o
  -3   5   7      326.44      288.56      8.96 o
  -2   5   7        0.03        0.87      1.44 o
  -1   5   7      135.45      129.13      7.58 o
   0   5   7       27.82       24.49      3.79 o
   1   5   7       91.23       86.33      3.35 o
   2   5   7        0.89        1.17      1.40 o
   3   5   7       87.33       83.37      5.25 o
  -7   6   7       27.74       26.72      3.50 o
  -6   6   7        0.25       -1.65      2.91 o
  -5   6   7        0.87       -0.42      4.37 o
  -4   6   7        0.05        0.58      1.40 o
  -3   6   7       38.37       33.00      3.09 o
  -2   6   7       44.51       47.08      5.83 o
  -1   6   7      115.37      116.65      5.36 o
   0   6   7        1.15        0.73      1.65 o
   1   6   7       19.95       21.01      2.37 o
   2   6   7        0.03        0.51      1.30 o
  -6   7   7       38.77       38.75      8.45 o
  -5   7   7       39.90       39.81      7.14 o
  -4   7   7        0.45       -0.78      1.54 o
  -3   7   7        5.68        4.89      1.95 o
  -2   7   7       10.16        5.58      1.95 o
  -1   7   7       62.53       61.04      5.25 o
   0   7   7       72.61       68.74      4.52 o
  -4   8   7        0.02        1.24      1.95 o
  -3   8   7        2.60        0.58      1.86 o
  -2   8   7       32.74       38.75      3.81 o
   1 -14   8        0.65        2.28      1.12 o
   2 -14   8        3.01        5.80      1.60 o
   3 -14   8       11.31       12.29      1.33 o
   4 -14   8      108.98      104.23      3.49 o
  -1 -13   8        0.35        2.45      1.89 o
   0 -13   8        0.04        2.91      1.75 o
   1 -13   8       18.22       23.29      1.95 o
   2 -13   8       69.14       68.08      2.86 o
   3 -13   8        0.09        0.58      0.75 o
   4 -13   8      152.21      147.33      4.11 o
  -2 -12   8        1.68        3.21      1.89 o
  -1 -12   8        0.51        2.17      1.46 o
   0 -12   8        3.87        3.74      1.19 o
   1 -12   8       61.43       49.96      4.81 o
   2 -12   8       22.47       21.78      1.37 o
   3 -12   8      151.49      131.24      7.14 o
   4 -12   8        1.43        2.19      0.75 o
  -3 -11   8       20.47       23.61      2.36 o
  -2 -11   8       37.83       41.28      2.66 o
  -1 -11   8       63.27       60.75      3.07 o
   0 -11   8        5.83        7.47      1.20 o
   1 -11   8        8.08       12.17      1.40 o
   2 -11   8        0.55       -0.40      1.31 o
   3 -11   8       86.27       79.96      2.73 o
   4 -11   8       10.91        9.81      0.97 o
  -4 -10   8       15.96       20.69      2.36 o
  -3 -10   8       51.47       51.98      3.07 o
  -2 -10   8        0.51        1.70      1.46 o
  -1 -10   8       15.49       15.10      1.66 o
   0 -10   8        6.88        8.58      1.33 o
   1 -10   8        2.77        3.50      1.19 o
   2 -10   8      160.89      150.14      4.31 o
   3 -10   8        2.69        2.62      1.46 o
   4 -10   8       18.14       16.62      1.75 o
  -5  -9   8       56.45       65.62      3.85 o
  -4  -9   8       12.91       13.18      2.01 o
  -3  -9   8       70.06       69.10      2.88 o
  -2  -9   8        6.67        6.74      1.07 o
  -1  -9   8      272.75      265.63      5.94 o
   0  -9   8       17.10       16.47      1.33 o
   1  -9   8     1384.94     1381.38     42.85 o
   2  -9   8        9.91       11.08      2.04 o
   3  -9   8      761.49      773.62     24.19 o
   4  -9   8       91.51       86.28      3.79 o
  -5  -8   8      392.98      389.98      8.97 o
  -4  -8   8       25.89       31.20      2.27 o
  -3  -8   8     1462.03     1396.70     25.49 o
  -2  -8   8      178.36      177.26      4.54 o
  -1  -8   8      823.62      813.66     26.09 o
   0  -8   8      735.98      758.19     14.19 o
   1  -8   8      946.41      917.40     14.46 o
   3  -8   8     1672.22     1653.74     35.86 o
   4  -8   8      357.68      351.64      9.62 o
   5  -8   8      363.46      364.36     11.95 o
   6  -8   8      337.57      337.26     11.08 o
   7  -8   8       70.79       75.79      3.50 o
  -6  -7   8        2.97        0.25      3.79 o
  -5  -7   8      131.99      129.98      4.20 o
  -4  -7   8       22.66       26.00      1.70 o
  -3  -7   8      482.43      456.68      8.81 o
  -2  -7   8       16.37       21.05      1.67 o
  -1  -7   8     1801.23     1751.51     27.07 o
   0  -7   8       10.85       10.62      0.90 o
   1  -7   8      210.40      218.83      4.25 o
   2  -7   8       49.22       53.98      1.98 o
   3  -7   8        2.90        4.08      1.17 o
   4  -7   8       44.26       42.82      1.95 o
   5  -7   8       44.32       42.85      2.62 o
   6  -7   8       95.13       91.24      4.08 o
   7  -7   8       12.33       14.14      1.24 o
  -6  -6   8        8.50        6.95      1.67 o
  -5  -6   8       33.27       34.93      1.97 o
  -4  -6   8       67.40       69.28      2.21 o
  -3  -6   8      127.09      115.99      3.53 o
  -2  -6   8      119.23      106.62      6.13 o
  -1  -6   8       64.11       63.41      2.06 o
   0  -6   8        3.04        5.45      0.76 o
   1  -6   8       71.20       73.27      1.73 o
   2  -6   8        0.08       -0.36      0.90 o
   3  -6   8      161.99      173.50      3.30 o
   4  -6   8        4.91        4.66      1.17 o
   5  -6   8      227.06      223.44      5.57 o
   6  -6   8       10.61       11.66      1.24 o
   7  -6   8       50.12       52.39      2.27 o
  -7  -5   8        3.09        2.38      2.76 o
  -6  -5   8       26.52       25.67      2.23 o
  -5  -5   8       61.03       60.96      3.35 o
  -4  -5   8      395.92      374.26      8.24 o
  -3  -5   8      429.31      420.21      8.80 o
  -2  -5   8      409.12      414.15      8.58 o
  -1  -5   8       22.85       22.05      1.36 o
   0  -5   8      111.38      117.76      3.19 o
   1  -5   8       35.43       43.08      1.38 o
   2  -5   8      420.55      454.89      6.74 o
   3  -5   8       83.44       85.00      2.44 o
   4  -5   8      250.96      251.71      6.18 o
   5  -5   8       14.50       14.50      1.24 o
   6  -5   8       52.11       55.09      2.27 o
   7  -5   8       37.43       39.53      2.62 o
  -7  -4   8       19.38       17.48      2.01 o
  -6  -4   8        0.47       -1.34      1.06 o
  -5  -4   8       26.70       25.75      1.74 o
  -4  -4   8       28.63       27.31      1.96 o
  -3  -4   8      243.72      229.72      5.49 o
  -2  -4   8       54.52       47.78      2.82 o
  -1  -4   8      504.92      493.82     16.23 o
   0  -4   8       21.70       23.96      1.40 o
   1  -4   8       16.98       17.90      0.96 o
   2  -4   8       38.81       43.96      2.18 o
   3  -4   8       49.08       53.44      1.51 o
   4  -4   8       11.47        9.63      1.03 o
   5  -4   8       34.84       35.28      1.86 o
   6  -4   8       27.73       25.98      2.19 o
   7  -4   8       20.59       18.67      1.65 o
  -7  -3   8       51.64       53.96      6.56 o
  -6  -3   8       27.29       24.45      2.10 o
  -5  -3   8       68.13       72.03      3.22 o
  -4  -3   8        2.32        2.65      1.11 o
  -3  -3   8       46.38       46.84      2.24 o
  -2  -3   8       14.24       17.80      1.50 o
  -1  -3   8      296.08      308.32      9.87 o
   0  -3   8      147.05      154.28      3.42 o
   1  -3   8       44.30       49.18      1.80 o
   2  -3   8       30.44       32.39      1.32 o
   3  -3   8       67.42       69.99      2.28 o
   4  -3   8        5.21        7.39      1.12 o
   5  -3   8        1.76        2.46      1.46 o
   6  -3   8        3.00        2.19      1.03 o
   7  -3   8        2.41        3.35      1.31 o
  -7  -2   8        5.54        4.77      1.95 o
  -6  -2   8       16.96       15.80      2.07 o
  -5  -2   8       85.16       76.45      3.07 o
  -4  -2   8      106.40      110.59      3.53 o
  -3  -2   8       20.28       15.68      1.51 o
  -2  -2   8        2.29        3.60      1.09 o
  -1  -2   8        1.60       -0.47      1.69 o
   0  -2   8        1.39        2.14      0.80 o
   1  -2   8      128.94      118.73      2.93 o
   2  -2   8      146.31      149.69      3.91 o
   3  -2   8       21.24       21.31      1.44 o
   4  -2   8        5.09        6.59      1.24 o
   5  -2   8        4.10        4.45      1.12 o
   6  -2   8       24.67       21.25      1.86 o
  -8  -1   8        5.06        0.77      1.95 o
  -7  -1   8      254.72      283.76      9.17 o
  -6  -1   8       24.96       20.57      2.57 o
  -5  -1   8      486.83      500.98     10.53 o
  -4  -1   8       13.14       14.27      1.54 o
  -3  -1   8     1137.15     1123.92     20.81 o
  -2  -1   8      249.42      238.99      7.29 o
  -1  -1   8      574.80      540.19     11.07 o
   0  -1   8        0.51        1.39      0.96 o
   1  -1   8       98.85      101.47      3.13 o
   2  -1   8      126.33      137.00      3.16 o
   3  -1   8      173.88      178.05      4.41 o
   4  -1   8      363.04      364.27      9.07 o
   5  -1   8      103.30      104.49      5.39 o
   6  -1   8       95.34       96.96      3.71 o
  -8   0   8       91.07       89.60      4.84 o
  -7   0   8      497.48      498.15     27.98 o
  -6   0   8      199.67      210.33      7.11 o
  -5   0   8      596.42      579.65     14.84 o
  -4   0   8       39.79       37.05      2.36 o
  -3   0   8      473.70      460.88     11.41 o
  -2   0   8      525.10      513.05     10.41 o
  -1   0   8      395.62      384.32      8.12 o
   0   0   8     1002.43      987.59     20.75 o
   1   0   8      104.98      110.39      3.34 o
   2   0   8       20.52       21.01      1.29 o
   3   0   8        0.93        0.93      0.89 o
   4   0   8       17.56       20.76      1.86 o
   5   0   8        6.93        7.16      1.44 o
   6   0   8       20.46       23.85      2.16 o
  -8   1   8       20.87       26.53      2.98 o
  -7   1   8        0.07        1.60      2.77 o
  -6   1   8        9.40       13.66      3.21 o
  -5   1   8       25.47       27.50      2.86 o
  -4   1   8       59.79       53.82      3.07 o
  -3   1   8      113.50      110.62      3.63 o
  -2   1   8     1178.73     1146.12     21.31 o
  -1   1   8      450.27      451.80      9.62 o
   0   1   8      458.41      434.92     16.76 o
   1   1   8      653.11      651.73     12.61 o
   2   1   8       73.77       78.01      2.70 o
   3   1   8      331.76      330.51      7.25 o
   4   1   8      288.46      302.55      8.14 o
   5   1   8      168.01      169.58      5.46 o
  -7   2   8       10.66       30.01     14.14 o
  -6   2   8       23.49       20.92      4.08 o
  -5   2   8       91.82       96.13      4.81 o
  -4   2   8       56.30       58.36      4.08 o
  -3   2   8      470.18      471.54      9.96 o
  -2   2   8      212.45      200.02     12.97 o
  -1   2   8      245.69      238.34      5.76 o
   0   2   8        0.26        1.62      0.98 o
   1   2   8      130.67      133.87      3.35 o
   2   2   8       55.10       49.90      2.28 o
   3   2   8      137.38      140.98      4.74 o
   4   2   8      119.71      118.59      4.33 o
  -7   3   8        6.88        3.83      3.50 o
  -6   3   8       38.61       39.38      4.37 o
  -5   3   8        5.77        5.36      1.99 o
  -4   3   8        0.17       -3.02      2.62 o
  -3   3   8        0.09       23.32      4.66 o
  -2   3   8       88.07       92.52      3.26 o
  -1   3   8      140.45      138.14      4.16 o
   0   3   8      108.10      108.33      4.27 o
   1   3   8       19.02       21.04      1.50 o
   2   3   8        0.47       -0.49      0.98 o
   3   3   8        0.88        0.14      1.18 o
   4   3   8       10.55       12.97      1.95 o
  -7   4   8        4.89        5.04      2.21 o
  -6   4   8        0.13       -1.07      3.35 o
  -5   4   8       17.02       12.30      2.59 o
  -4   4   8       10.42        5.40      2.21 o
  -3   4   8        9.50        7.81      2.21 o
  -2   4   8       42.58       39.65      3.30 o
  -1   4   8       18.52       14.63      2.27 o
   0   4   8        5.32        6.58      1.37 o
   1   4   8        0.00       -1.18      1.01 o
   2   4   8        0.55       -1.16      1.01 o
   3   4   8       32.76       28.23      2.55 o
  -6   5   8        0.65       -0.79      2.06 o
  -5   5   8        0.04       -2.09      4.08 o
  -4   5   8       17.09       19.68      3.01 o
  -3   5   8       26.83       29.58      2.98 o
  -2   5   8        0.10       -0.43      1.33 o
  -1   5   8        5.99        4.83      2.48 o
   0   5   8        0.35        0.21      1.54 o
   1   5   8        2.99        0.17      1.46 o
   2   5   8       32.92       34.23      3.01 o
  -6   6   8        8.78        9.51      2.86 o
  -5   6   8        9.54       13.21      8.02 o
  -4   6   8        4.27        5.43      2.47 o
  -3   6   8        7.51        8.32      3.06 o
  -2   6   8        7.45        3.47      2.91 o
  -1   6   8        6.33        4.54      1.95 o
  -4   7   8       10.74       16.97      2.89 o
  -3   7   8      103.70      125.64      5.98 o
  -2   7   8       33.18       35.60      3.69 o
   1 -14   9        2.51        6.35      1.33 o
   2 -14   9       31.98       28.98      2.03 o
   3 -14   9        0.69        0.58      1.46 o
  -1 -13   9        0.51        1.85      1.19 o
   0 -13   9       92.40      103.99      4.22 o
   1 -13   9       47.63       46.52      2.66 o
   2 -13   9       27.54       33.50      2.20 o
   3 -13   9        0.02        1.55      0.78 o
   4 -13   9       22.19       28.23      2.33 o
  -2 -12   9        4.99        6.10      1.61 o
  -1 -12   9       11.84       12.02      1.82 o
   0 -12   9        0.61        0.67      1.56 o
   1 -12   9        9.38       13.80      2.33 o
   2 -12   9        4.82        4.49      1.19 o
   3 -12   9        9.05       11.71      1.19 o
   4 -12   9       28.52       30.14      1.67 o
  -3 -11   9        8.78       12.41      2.03 o
  -2 -11   9       30.03       31.16      2.66 o
  -1 -11   9        0.64        1.57      1.21 o
   0 -11   9      109.48      114.48      4.22 o
   1 -11   9       32.54       30.71      2.16 o
   2 -11   9        8.56        7.72      1.19 o
   3 -11   9       13.40        8.97      1.19 o
   4 -11   9       17.11       13.35      2.91 o
  -4 -10   9       30.50       34.84      2.98 o
  -3 -10   9       67.38       68.26      3.60 o
  -2 -10   9       27.94       35.05      2.17 o
  -1 -10   9      448.09      440.15     11.12 o
   0 -10   9       33.57       35.54      2.36 o
   1 -10   9       94.80       95.03      5.25 o
   2 -10   9      172.09      169.07      7.00 o
   3 -10   9        0.22        0.58      1.46 o
   4 -10   9       98.13      100.56      4.37 o
   5 -10   9      102.61      102.02      4.37 o
  -5  -9   9      107.44      120.01      5.23 o
  -4  -9   9        0.95        1.05      1.20 o
  -3  -9   9       16.02       17.68      1.96 o
  -2  -9   9        0.52        0.20      0.98 o
  -1  -9   9        0.80        1.73      1.03 o
   0  -9   9       16.95       17.49      2.62 o
   1  -9   9      211.40      216.29      8.45 o
   2  -9   9      166.28      166.15      6.70 o
   3  -9   9       32.55       32.65      2.62 o
   4  -9   9      169.76      177.23      6.70 o
   5  -9   9      315.66      309.86     10.49 o
   6  -9   9      108.60      111.93      4.66 o
   7  -9   9       58.33       60.92      3.50 o
  -5  -8   9      234.92      234.40      6.22 o
  -4  -8   9        9.03        9.72      1.32 o
  -3  -8   9      160.41      166.67      4.71 o
  -2  -8   9      119.31      120.34      3.64 o
  -1  -8   9     1248.57     1263.60     47.95 o
   0  -8   9      369.03      370.66     15.01 o
   1  -8   9     1907.19     1922.97     59.17 o
   2  -8   9      206.80      195.88      7.58 o
   3  -8   9      462.82      469.59     15.45 o
   4  -8   9      156.45      156.82      6.12 o
   5  -8   9      519.03      534.30     17.20 o
   6  -8   9      144.79      141.96      5.54 o
   7  -8   9      380.63      366.70     12.53 o
  -6  -7   9       10.80       16.95      3.06 o
  -5  -7   9       27.82       25.93      2.17 o
  -4  -7   9       14.18       14.40      1.49 o
  -3  -7   9       37.09       36.66      2.22 o
  -2  -7   9      209.90      205.95      6.28 o
  -1  -7   9       42.48       41.18      2.57 o
   0  -7   9      161.58      164.79      4.95 o
   1  -7   9      107.65       99.74      2.61 o
   2  -7   9        0.60        1.46      1.46 o
   3  -7   9      208.75      212.21      7.87 o
   4  -7   9       40.76       40.81      2.62 o
   5  -7   9        0.34        0.29      1.17 o
   6  -7   9       41.23       36.73      2.62 o
   7  -7   9        3.69        5.54      1.12 o
  -6  -6   9       34.49       33.69      3.01 o
  -5  -6   9        3.19        1.73      1.35 o
  -4  -6   9        7.52        7.31      1.22 o
  -3  -6   9       16.04       14.16      1.62 o
  -2  -6   9       60.50       52.19      2.36 o
  -1  -6   9       27.62       28.28      1.61 o
   0  -6   9        6.07        6.88      0.99 o
   1  -6   9        1.46        1.94      0.66 o
   2  -6   9       18.87       21.05      1.65 o
   3  -6   9      118.38      123.59      5.25 o
   4  -6   9       34.71       37.89      2.62 o
   5  -6   9       57.56       58.88      3.21 o
   6  -6   9        0.69        1.62      1.17 o
   7  -6   9        0.10        1.17      1.03 o
  -6  -5   9       18.90       20.58      2.14 o
  -5  -5   9        2.26        2.52      1.22 o
  -4  -5   9        0.44       -1.38      1.11 o
  -3  -5   9        0.00       -0.19      1.01 o
  -2  -5   9       25.71       23.70      1.73 o
  -1  -5   9       87.92       93.47      2.91 o
   0  -5   9      311.73      281.46      8.67 o
   1  -5   9       16.18       21.01      1.12 o
   2  -5   9       16.10       13.11      1.06 o
   3  -5   9        1.69        2.33      1.46 o
   4  -5   9        3.20        3.79      1.46 o
   5  -5   9       44.17       45.24      2.16 o
   6  -5   9       17.51       15.71      1.44 o
   7  -5   9        1.66        1.59      1.12 o
  -7  -4   9       17.86       18.58      4.04 o
  -6  -4   9       10.53       11.85      1.76 o
  -5  -4   9       30.63       29.91      2.28 o
  -4  -4   9        2.15        1.87      1.11 o
  -3  -4   9       38.96       43.38      2.30 o
  -2  -4   9       55.81       50.07      2.24 o
  -1  -4   9      234.59      246.37      5.60 o
   0  -4   9        1.69        2.62      1.09 o
   1  -4   9      642.00      621.08     20.81 o
   2  -4   9       44.92       46.28      2.36 o
   3  -4   9      113.30      111.06      4.96 o
   4  -4   9       10.97       12.04      1.33 o
   5  -4   9       21.58       22.88      1.65 o
   6  -4   9        0.59       -1.17      1.03 o
  -7  -3   9        7.98        4.93      2.16 o
  -6  -3   9       19.10       19.32      2.06 o
  -5  -3   9        4.79        5.01      1.66 o
  -4  -3   9        0.30       -0.29      1.06 o
  -3  -3   9       83.33       66.19      2.63 o
  -2  -3   9        0.01        0.26      0.89 o
  -1  -3   9       29.26       19.89      1.62 o
   0  -3   9      130.14      138.33      3.80 o
   1  -3   9      146.68      141.18      3.34 o
   2  -3   9       12.66       14.92      2.04 o
   3  -3   9      299.14      305.23      7.92 o
   4  -3   9       15.07       13.88      1.44 o
   5  -3   9       36.34       37.82      2.33 o
   6  -3   9       10.46        9.77      1.44 o
  -7  -2   9       18.63       19.13      2.78 o
  -6  -2   9       37.74       38.88      3.40 o
  -5  -2   9       45.16       44.83      3.36 o
  -4  -2   9       75.17       57.04      2.63 o
  -3  -2   9        7.09        4.43      1.66 o
  -2  -2   9       11.82       11.53      1.53 o
  -1  -2   9       19.48       19.60      1.76 o
   1  -2   9        0.14       -1.57      1.74 o
   2  -2   9      242.29      243.96      6.88 o
   3  -2   9        0.89        2.06      0.89 o
   4  -2   9       13.88       14.73      1.65 o
   5  -2   9       19.46       17.44      1.74 o
   6  -2   9       36.64       36.66      3.64 o
  -7  -1   9       70.06       75.57      4.66 o
  -6  -1   9       73.06       76.32      5.39 o
  -5  -1   9      453.29      484.03     13.09 o
  -4  -1   9      127.05      119.42      3.85 o
  -3  -1   9     1093.91     1038.14     19.57 o
  -2  -1   9      139.29      134.22      4.11 o
  -1  -1   9     1546.92     1457.99     29.49 o
   0  -1   9     1462.30     1490.91     27.09 o
   1  -1   9     1521.69     1535.46     27.88 o
   2  -1   9      982.81     1025.21     28.27 o
   3  -1   9     1008.71     1003.17     24.49 o
   4  -1   9      171.75      172.54      6.12 o
   5  -1   9      356.17      359.37      9.38 o
  -7   0   9      515.95      535.17     14.74 o
  -6   0   9       16.83       24.71      3.94 o
  -5   0   9      695.52      683.49     45.76 o
  -4   0   9      239.08      223.72     11.30 o
  -3   0   9     1019.95     1012.73     19.23 o
  -2   0   9       70.00       65.88      2.91 o
  -1   0   9     1370.91     1343.40     24.79 o
   0   0   9       25.82       28.35      2.84 o
   1   0   9      428.90      408.32      8.78 o
   2   0   9      111.16      109.81      3.38 o
   3   0   9       36.99       38.07      2.17 o
   4   0   9       40.36       40.86      3.79 o
   5   0   9        9.38       11.78      1.86 o
  -7   1   9       15.37       18.95      3.79 o
  -6   1   9        0.47       -0.29      2.04 o
  -5   1   9       71.83       72.99      6.27 o
  -4   1   9       40.95       35.94      3.36 o
  -3   1   9        5.81        7.40      1.55 o
  -2   1   9        6.87        6.70      3.09 o
  -1   1   9        9.28        8.46      1.41 o
   0   1   9       25.56       26.06      2.04 o
   1   1   9       20.95       19.48      1.72 o
   2   1   9      152.37      160.39      4.44 o
   3   1   9        1.14        0.95      1.12 o
   4   1   9        4.27        3.50      1.44 o
  -7   2   9        9.82       45.18      3.79 o
  -6   2   9        0.73       -0.85      3.79 o
  -5   2   9       15.90       13.44      2.59 o
  -4   2   9        0.24       -3.05      1.54 o
  -3   2   9      187.84      181.30      6.88 o
  -2   2   9        0.30       -2.30      1.71 o
  -1   2   9       19.46       17.28      1.87 o
   0   2   9       48.14       53.20      2.61 o
   1   2   9       19.29       22.02      2.24 o
   2   2   9        2.05        1.06      1.09 o
   3   2   9        0.02       -0.15      1.24 o
   4   2   9        0.03       -1.08      1.33 o
  -7   3   9       21.37       21.19      6.56 o
  -6   3   9       57.38       63.21      4.40 o
  -5   3   9       23.41       28.10      3.43 o
  -4   3   9       58.42       56.03      4.13 o
  -3   3   9        7.55        5.45      3.79 o
  -2   3   9        8.30       11.49      6.27 o
  -1   3   9       51.07       46.18      2.92 o
   0   3   9       24.47       19.56      1.93 o
   1   3   9        4.46        4.77      1.61 o
   2   3   9       65.26       70.05      3.00 o
   3   3   9       26.77       26.43      2.77 o
  -6   4   9       11.55       10.60      5.39 o
  -5   4   9      104.18      119.57      6.02 o
  -4   4   9        2.29       -0.13      5.39 o
  -3   4   9       38.12       29.87      3.49 o
  -2   4   9       11.35       15.02      2.47 o
  -1   4   9       51.95       60.87      3.92 o
   0   4   9        1.13        0.29      2.33 o
   1   4   9       83.95       85.70      7.00 o
   2   4   9       17.66       19.08      2.59 o
  -5   5   9       46.17       46.27      4.41 o
  -4   5   9        3.11       -1.86      4.81 o
  -3   5   9       29.97       25.50      3.94 o
  -2   5   9        1.72        2.06      1.74 o
  -1   5   9       22.32       24.64      3.09 o
   0   5   9        4.74        2.04      2.91 o
  -4   6   9       14.69        6.83      4.37 o
  -3   6   9       35.60       40.19      4.02 o
  -2   6   9       13.85       16.19      2.89 o
   0 -13  10       43.37       50.71      4.08 o
   1 -13  10       13.08       16.04      1.54 o
   2 -13  10      104.81      112.96      3.98 o
   3 -13  10       34.62       34.29      2.10 o
   4 -13  10       52.11       58.46      3.79 o
  -2 -12  10       44.16       57.61      4.08 o
  -1 -12  10        7.74       12.80      1.58 o
   0 -12  10       16.62       20.63      2.03 o
   1 -12  10       14.95       15.23      1.82 o
   2 -12  10        0.00       -0.19      1.01 o
   3 -12  10        0.16        0.16      1.02 o
   4 -12  10       24.13       22.60      1.61 o
   5 -12  10       66.43       61.80      3.79 o
  -3 -11  10      119.76      143.14      5.55 o
  -2 -11  10       11.53       15.99      1.72 o
  -1 -11  10       52.79       61.14      3.28 o
   0 -11  10       11.34       16.22      1.82 o
   1 -11  10        0.03       -0.10      1.19 o
   2 -11  10       18.41       22.44      2.91 o
   3 -11  10      159.57      157.41      6.70 o
   4 -11  10       66.81       69.38      4.08 o
   5 -11  10       25.66       23.32      2.33 o
  -4 -10  10        5.51        6.61      1.82 o
  -3 -10  10       58.00       67.43      3.12 o
  -2 -10  10        0.29        1.29      1.19 o
  -1 -10  10        4.24        5.13      1.54 o
   0 -10  10        8.37        9.33      2.33 o
   1 -10  10      235.79      235.23      9.33 o
   2 -10  10       16.00       14.57      2.33 o
   3 -10  10      681.93      690.84     22.44 o
   4 -10  10       10.24        9.62      1.75 o
   5 -10  10       54.62       57.13      3.21 o
   6 -10  10       19.69       18.66      2.04 o
  -4  -9  10       12.98       16.37      1.90 o
  -3  -9  10        0.49        0.87      3.79 o
  -2  -9  10        0.86        0.76      1.75 o
  -1  -9  10       12.86       17.20      2.91 o
   0  -9  10       71.88       70.83      4.66 o
   1  -9  10      153.04      138.75      6.41 o
   2  -9  10      101.25      104.06      5.25 o
   3  -9  10       36.80       36.14      2.91 o
   4  -9  10        6.31        7.00      1.75 o
   5  -9  10        4.12        2.04      1.46 o
   6  -9  10       36.77       34.69      2.91 o
  -5  -8  10        4.33        4.13      1.67 o
  -4  -8  10       30.36       32.86      2.03 o
  -3  -8  10       32.42       30.80      2.22 o
  -2  -8  10       25.99       24.04      2.36 o
  -1  -8  10        0.44       -0.44      1.19 o
   0  -8  10       24.96       25.36      2.91 o
   1  -8  10       46.26       49.26      3.79 o
   2  -8  10       25.68       22.44      2.62 o
   3  -8  10       16.00       15.16      2.04 o
   4  -8  10      132.11      126.51      5.54 o
   5  -8  10        0.00        0.58      1.46 o
   6  -8  10       11.41       11.95      2.04 o
  -5  -7  10       67.33       64.74      7.00 o
  -4  -7  10       14.15       14.99      1.78 o
  -3  -7  10       18.71       13.92      2.62 o
  -2  -7  10        5.96        5.67      1.54 o
  -1  -7  10       36.72       34.04      2.36 o
   0  -7  10       45.74       41.52      2.47 o
   1  -7  10        0.04        0.58      1.75 o
   2  -7  10        9.55        7.58      1.75 o
   3  -7  10        1.07        0.29      1.46 o
   4  -7  10       22.57       25.65      2.62 o
   5  -7  10       47.76       52.47      3.21 o
   6  -7  10       62.89       62.67      3.79 o
  -6  -6  10        3.27        1.91      1.82 o
  -5  -6  10        0.09       -0.38      2.38 o
  -4  -6  10        1.94        1.73      2.48 o
  -3  -6  10        0.16        0.54      1.33 o
  -2  -6  10        3.85        4.88      1.54 o
  -1  -6  10        8.21        4.90      1.75 o
   0  -6  10       54.90       42.42      2.47 o
   1  -6  10        8.21        5.95      1.33 o
   2  -6  10      104.30       95.90      4.66 o
   3  -6  10       18.14       20.70      2.33 o
   4  -6  10        3.17        4.96      1.75 o
   5  -6  10        1.87        0.58      1.46 o
   6  -6  10       46.09       46.06      3.21 o
  -6  -5  10       73.59       79.36      4.19 o
  -5  -5  10        0.99        2.62      1.65 o
  -4  -5  10       33.57       30.51      2.30 o
  -3  -5  10       35.06       36.69      2.28 o
  -2  -5  10        9.19       10.41      1.56 o
  -1  -5  10      162.96      151.09      4.37 o
   0  -5  10        0.08        0.72      1.12 o
   1  -5  10       27.13       24.72      1.95 o
   2  -5  10      101.17      109.60      5.25 o
   3  -5  10       13.54       16.91      2.33 o
   4  -5  10        6.77        7.00      1.75 o
   5  -5  10       77.45       72.58      4.08 o
   6  -5  10        7.16        9.37      1.44 o
  -6  -4  10        6.54        4.65      1.53 o
  -5  -4  10        8.55        6.61      1.95 o
  -4  -4  10        0.14        1.62      1.23 o
  -3  -4  10        0.01       -0.83      0.98 o
  -2  -4  10       14.69       14.39      2.10 o
  -1  -4  10        0.52        0.84      0.94 o
   0  -4  10       17.73       13.66      1.71 o
   1  -4  10        1.26        0.69      2.04 o
   2  -4  10       35.76       29.44      2.24 o
   3  -4  10       60.03       56.84      3.79 o
   4  -4  10       67.12       66.17      4.08 o
   5  -4  10      120.17      121.62      4.12 o
   6  -4  10        2.39        2.38      1.33 o
  -7  -3  10        0.01       -0.57      2.48 o
  -6  -3  10       31.29       34.34      3.40 o
  -5  -3  10        0.06       -0.51      1.54 o
  -4  -3  10      144.64      130.16      4.12 o
  -3  -3  10       42.59       42.52      2.28 o
  -2  -3  10      100.12       82.64      2.96 o
  -1  -3  10       63.71       53.69      4.11 o
   0  -3  10        8.03       11.27      1.53 o
   1  -3  10       55.21       52.44      3.06 o
   2  -3  10      142.76      142.17      5.98 o
   3  -3  10       70.92       73.75      4.37 o
   4  -3  10      142.63      143.15      4.53 o
   5  -3  10       73.27       70.29      3.64 o
  -7  -2  10      134.27      144.17      6.28 o
  -6  -2  10       12.47       17.23      2.45 o
  -5  -2  10      224.27      222.85     19.68 o
  -4  -2  10        0.21        0.87      1.37 o
  -3  -2  10      137.87      130.02      5.84 o
  -2  -2  10       31.72       31.86      2.18 o
  -1  -2  10       56.14       48.47      3.28 o
   0  -2  10        0.03       -0.12      1.48 o
   1  -2  10       27.94       28.46      2.31 o
   2  -2  10      351.01      373.65      9.87 o
   3  -2  10       16.14       17.20      2.62 o
   4  -2  10       29.96       30.63      2.27 o
   5  -2  10       91.90       89.27      3.60 o
  -7  -1  10       21.85       19.55      4.08 o
  -6  -1  10        3.52        5.83      3.94 o
  -5  -1  10       38.71       46.86      6.41 o
  -4  -1  10        4.49        3.98      1.45 o
  -3  -1  10       33.09       32.52      2.27 o
  -2  -1  10       59.41       57.59      2.98 o
  -1  -1  10      234.32      228.83      7.28 o
   0  -1  10        0.71        0.98      1.23 o
   1  -1  10      618.44      635.40     15.54 o
   2  -1  10        1.92        3.08      1.40 o
   3  -1  10      207.17      205.60      6.08 o
   4  -1  10      162.17      170.46      5.46 o
   5  -1  10      114.41      116.10      4.43 o
  -7   0  10       22.27       54.80      4.66 o
  -6   0  10       41.09       67.04      4.96 o
  -5   0  10       33.79       43.92      4.66 o
  -4   0  10       80.36       74.96      6.85 o
  -3   0  10       88.81       86.07      3.44 o
  -2   0  10      126.25      134.94      4.32 o
  -1   0  10        0.05       -1.82      1.46 o
   0   0  10      286.14      284.01     12.48 o
   1   0  10       13.74       15.38      3.06 o
   2   0  10       46.03       44.78      3.01 o
   3   0  10      103.12      107.56      4.12 o
   4   0  10       26.05       25.07      2.27 o
  -6   1  10       49.97       63.80     11.51 o
  -5   1  10        1.45        4.08      2.16 o
  -4   1  10       22.94       24.85      3.15 o
  -3   1  10       23.84       21.07      6.56 o
  -2   1  10       13.38       11.49      1.70 o
  -1   1  10      180.03      169.02      7.48 o
   0   1  10        0.54        2.82      1.54 o
   1   1  10       35.55       36.61      2.80 o
   2   1  10        3.30        3.58      1.54 o
   3   1  10       45.58       51.50      4.23 o
  -6   2  10       25.54       24.92      9.04 o
  -5   2  10        4.06        3.46      2.21 o
  -4   2  10       24.09       23.98      3.22 o
  -3   2  10        6.38        3.25      4.23 o
  -2   2  10        1.97        0.29      2.02 o
  -1   2  10       60.61       63.07      3.68 o
   0   2  10        1.17        1.03      1.54 o
   1   2  10       74.13       79.41      4.06 o
   2   2  10       12.72       11.65      2.10 o
   3   2  10        0.10       -0.29      1.44 o
  -6   3  10        7.41        6.09      2.59 o
  -5   3  10        0.28       -0.85      3.21 o
  -4   3  10        2.31        0.49      2.09 o
  -3   3  10        0.08       -2.14      3.50 o
  -2   3  10        6.57        2.57      2.43 o
  -1   3  10        0.92       -2.17      3.79 o
   0   3  10        0.33        1.75      2.62 o
   1   3  10       49.85       46.64      5.83 o
  -5   4  10       34.86       30.99      3.92 o
  -4   4  10        3.65        6.31      4.66 o
  -3   4  10      159.38      163.86     10.93 o
  -2   4  10       15.37       15.94     12.68 o
  -1   4  10       74.29       81.33      7.00 o
   0   4  10        2.12        1.17      2.91 o
  -3   5  10       12.49       10.95     10.93 o
  -2   5  10        0.46        0.00      2.91 o
   0 -13  11       72.02       80.35      3.96 o
   1 -13  11        0.26        1.97      1.33 o
   2 -13  11       66.22       75.28      3.28 o
   3 -13  11       41.60       48.85      2.52 o
  -1 -12  11       14.74       19.49      2.81 o
   0 -12  11        0.35        1.26      1.24 o
   1 -12  11        4.31        3.83      1.40 o
   2 -12  11        0.76       -1.21      1.19 o
   3 -12  11        2.41        1.24      2.19 o
   4 -12  11        7.70        6.12      2.04 o
   5 -12  11      166.07      166.15      7.00 o
  -2 -11  11        1.06       -0.77      3.21 o
  -1 -11  11        0.87        3.71      1.54 o
   0 -11  11        8.40        9.01      1.74 o
   1 -11  11       31.93       33.81      3.50 o
   2 -11  11        2.26        0.58      2.04 o
   3 -11  11       69.30       67.33      4.37 o
   4 -11  11        9.90        9.91      2.33 o
   5 -11  11       87.61       81.03      4.37 o
  -3 -10  11       69.41       71.27      6.36 o
  -2 -10  11       29.62       34.38      2.78 o
  -1 -10  11       50.21       58.88      4.66 o
   0 -10  11       34.56       39.93      4.08 o
   1 -10  11       79.84       82.49      4.96 o
   2 -10  11      239.97      228.24      9.04 o
   3 -10  11      240.35      247.77      9.33 o
   4 -10  11      100.27       99.98      4.96 o
   5 -10  11       10.32        7.58      1.75 o
  -4  -9  11       10.90       14.08      2.70 o
  -3  -9  11        0.29       -0.37      1.40 o
  -2  -9  11       46.26       52.47      4.66 o
  -1  -9  11       29.77       31.77      3.79 o
   0  -9  11        1.24        3.50      2.33 o
   1  -9  11        0.97        1.75      2.04 o
   2  -9  11       46.35       42.56      3.50 o
   3  -9  11        2.06        0.58      1.75 o
   4  -9  11        6.24        5.25      1.75 o
   5  -9  11       13.92       13.41      2.04 o
   6  -9  11        1.91       -0.58      1.46 o
  -4  -8  11       17.01       14.31      1.89 o
  -3  -8  11       24.72       29.70      2.78 o
  -2  -8  11        0.07        1.79      1.54 o
  -1  -8  11        3.11        3.50      2.33 o
   0  -8  11       17.11       11.08      2.62 o
   1  -8  11        1.98        2.62      2.04 o
   2  -8  11        2.36        1.75      1.75 o
   3  -8  11       26.41       27.69      2.91 o
   4  -8  11       42.28       39.06      3.21 o
   5  -8  11        0.25       -0.58      1.46 o
   6  -8  11        3.06        2.04      1.75 o
  -5  -7  11        0.93        0.94      1.82 o
  -4  -7  11        9.69       13.53      2.27 o
  -3  -7  11        4.83        3.35      1.65 o
  -2  -7  11        0.32        0.73      2.19 o
  -1  -7  11       39.49       35.55      2.66 o
   0  -7  11        0.44       -0.29      1.75 o
   1  -7  11       93.64       85.70      4.96 o
   2  -7  11       57.79       51.30      3.79 o
   3  -7  11       12.33       11.08      2.04 o
   4  -7  11        4.89        3.21      1.75 o
   5  -7  11        0.67        1.17      1.75 o
   6  -7  11        7.83        6.12      2.04 o
  -5  -6  11      126.41      133.54      5.64 o
  -4  -6  11       71.45       72.24      3.90 o
  -3  -6  11      182.95      162.78     10.20 o
  -2  -6  11       54.06       42.08      2.98 o
  -1  -6  11       73.93       68.44      3.40 o
   0  -6  11       18.02        8.80      2.33 o
   1  -6  11       14.94       11.95      2.33 o
   2  -6  11       93.56       73.16      4.37 o
   3  -6  11       21.94       21.57      2.62 o
   4  -6  11      262.63      272.25     10.20 o
   5  -6  11        2.72        3.50      1.75 o
   6  -6  11       30.30       27.11      2.91 o
  -6  -5  11        2.72       -2.35      1.61 o
  -5  -5  11        2.83        0.58      2.33 o
  -4  -5  11       59.63       60.89      3.69 o
  -3  -5  11        0.52        2.04      1.65 o
  -2  -5  11      125.39       88.18      4.37 o
  -1  -5  11        2.89        2.51      3.35 o
   0  -5  11       99.92       81.14      3.49 o
   1  -5  11        0.27        1.46      1.75 o
   2  -5  11        9.64        9.62      2.33 o
   3  -5  11        1.67        2.04      1.75 o
   4  -5  11       19.14       19.53      2.62 o
   5  -5  11        8.05        7.29      2.04 o
  -6  -4  11        1.75        2.33      2.91 o
  -5  -4  11       17.50       19.82      3.79 o
  -4  -4  11        6.49        4.81      1.86 o
  -3  -4  11       27.59       24.15      2.45 o
  -2  -4  11      115.61       93.81      4.11 o
  -1  -4  11        0.26        0.78      1.33 o
   0  -4  11       52.33       44.54      2.78 o
   1  -4  11       14.66       15.26      1.82 o
   2  -4  11       17.54       13.12      2.33 o
   3  -4  11        7.65        6.41      2.04 o
   4  -4  11      320.33      326.18     12.24 o
   5  -4  11       19.56       19.82      2.91 o
  -6  -3  11        6.50        8.16      3.21 o
  -5  -3  11        0.85        3.50      3.21 o
  -4  -3  11        8.27       10.05      2.30 o
  -3  -3  11        4.93        0.87      1.44 o
  -2  -3  11       46.53       39.33      2.94 o
  -1  -3  11        0.64        0.00      1.24 o
   0  -3  11        0.16       -2.31      1.31 o
   1  -3  11       27.57       24.20      2.24 o
   2  -3  11      122.13      123.59      6.12 o
   3  -3  11      149.00      144.00      6.70 o
   4  -3  11      268.74      281.58     11.08 o
   5  -3  11       19.98       21.81      2.16 o
  -6  -2  11        7.52       13.38      7.29 o
  -5  -2  11       14.92       27.40      3.50 o
  -4  -2  11        1.11       -0.58      1.44 o
  -3  -2  11        3.32        4.23      1.65 o
  -2  -2  11        6.12        6.45      1.49 o
  -1  -2  11       12.02        7.22      3.79 o
   0  -2  11        0.50       -0.58      1.24 o
   1  -2  11       18.73       20.23      2.24 o
   2  -2  11       34.17       32.94      3.50 o
   3  -2  11       35.06       38.48      3.79 o
   4  -2  11        2.52        2.04      2.04 o
  -6  -1  11        1.68        4.08      2.91 o
  -5  -1  11        6.77       33.40     14.28 o
  -4  -1  11       10.27       10.80      2.06 o
  -3  -1  11        5.32        2.91      1.49 o
  -2  -1  11        4.13        4.34      1.49 o
  -1  -1  11        1.51        2.33      1.44 o
   0  -1  11       12.19       10.52      1.89 o
   1  -1  11       52.78       58.40      5.25 o
   2  -1  11       19.05       24.49      3.21 o
   3  -1  11        0.55        1.17      2.04 o
   4  -1  11        3.32        0.58      1.44 o
  -6   0  11        1.69       -0.58      2.62 o
  -5   0  11        1.14        0.00      2.33 o
  -4   0  11       21.73       18.52      2.94 o
  -3   0  11       17.35       20.13      3.07 o
  -2   0  11        3.73        3.30      1.46 o
  -1   0  11       11.29       13.77      2.03 o
   0   0  11        7.34        8.51      3.50 o
   1   0  11        9.49        9.27      4.23 o
   2   0  11       50.64       58.88      4.66 o
   3   0  11       32.92       35.27      3.79 o
  -6   1  11       13.77       20.99      4.37 o
  -5   1  11        4.13        1.09      2.25 o
  -4   1  11       39.44       45.99      4.31 o
  -3   1  11        2.16        1.79      2.25 o
  -2   1  11       43.26       53.31      6.85 o
  -1   1  11        1.62        0.00      1.44 o
   0   1  11       15.09       17.36      2.31 o
   1   1  11       28.52       30.94      3.21 o
   2   1  11       32.67       35.56      3.79 o
  -5   2  11       22.04       30.12      3.78 o
  -4   2  11        6.70        7.35      2.74 o
  -3   2  11        1.94        0.38      5.10 o
  -2   2  11       46.41       56.26      5.83 o
  -1   2  11       37.73       41.39      5.54 o
   0   2  11      110.20      129.42      8.45 o
   1   2  11       11.90        8.45      3.21 o
  -4   3  11        1.30       -2.20      3.06 o
  -3   3  11        1.31        2.04      2.35 o
  -2   3  11        4.22        6.70      3.21 o
  -1   3  11        9.43        5.83      3.21 o
   0   3  11       16.49       23.90      4.66 o
   0 -12  12       23.14       25.79      4.23 o
   1 -12  12       41.31       40.03      2.86 o
   2 -12  12        3.19        4.08      2.33 o
   3 -12  12       14.48       12.24      2.62 o
   4 -12  12       60.20       54.80      4.08 o
  -2 -11  12        2.94        5.73      1.82 o
  -1 -11  12        1.33        2.10      1.61 o
   0 -11  12        6.94       10.20      2.91 o
   1 -11  12       10.67       10.20      2.62 o
   2 -11  12        2.71        2.04      2.04 o
   3 -11  12        2.68       -0.87      2.04 o
   4 -11  12      101.31       87.74      4.96 o
  -3 -10  12        1.28        1.20      2.04 o
  -2 -10  12       25.53       31.06      2.78 o
  -1 -10  12        0.51       -0.29      2.33 o
   0 -10  12      170.07      177.52      8.45 o
   1 -10  12       10.38       11.95      2.62 o
   2 -10  12       85.79       97.07      5.54 o
   3 -10  12        5.14        5.54      2.04 o
   4 -10  12       71.31       80.45      4.66 o
   5 -10  12       12.87       13.41      2.33 o
  -3  -9  12       37.49       42.78      6.70 o
  -2  -9  12      103.74      113.39      7.00 o
  -1  -9  12       41.57       44.31      4.37 o
   0  -9  12       75.91       78.41      5.25 o
   1  -9  12       13.12       13.41      2.62 o
   2  -9  12      130.88      132.63      6.41 o
   3  -9  12        0.12       -1.17      1.75 o
   4  -9  12       12.88       12.83      2.33 o
   5  -9  12        0.37        0.00      1.75 o
  -4  -8  12       38.39       46.17      6.56 o
  -3  -8  12       54.07       62.96      5.25 o
  -2  -8  12       10.50       11.66      2.91 o
  -1  -8  12       32.20       34.69      3.79 o
   0  -8  12        0.82       -0.58      2.04 o
   1  -8  12        0.08       -1.75      1.75 o
   2  -8  12        0.27        2.04      1.75 o
   3  -8  12       13.90       14.57      2.33 o
   4  -8  12        0.63       -0.87      1.75 o
   5  -8  12        0.00        0.00      1.75 o
  -4  -7  12       34.74       53.33      4.66 o
  -3  -7  12        1.78        2.43      1.74 o
  -2  -7  12        1.07        1.75      2.33 o
  -1  -7  12       13.40       12.24      2.91 o
   0  -7  12        1.81        2.04      2.04 o
   1  -7  12        0.06       -1.46      1.75 o
   2  -7  12       17.71       14.57      2.62 o
   3  -7  12        0.00        0.87      1.75 o
   4  -7  12       15.77       12.24      2.33 o
   5  -7  12        0.17        2.33      2.04 o
  -5  -6  12       33.14       27.11      4.66 o
  -4  -6  12        9.85        5.68      2.06 o
  -3  -6  12        7.98        5.68      1.86 o
  -2  -6  12      138.59      121.08      4.93 o
  -1  -6  12        4.74        4.22      1.54 o
   0  -6  12      384.93      316.27     12.24 o
   1  -6  12       28.25       19.24      2.91 o
   2  -6  12      259.33      227.95      9.33 o
   3  -6  12       18.82       16.62      2.62 o
   4  -6  12       53.71       43.43      3.79 o
   5  -6  12        2.14        1.75      2.04 o
  -5  -5  12        6.33        3.50      3.21 o
  -4  -5  12        8.56        3.94      1.86 o
  -3  -5  12       19.48       15.69      2.36 o
  -2  -5  12       14.03       12.91      2.16 o
  -1  -5  12       30.11       23.77      2.45 o
   0  -5  12        3.59        3.21      2.04 o
   1  -5  12        2.93        1.17      2.04 o
   2  -5  12        7.10        3.21      2.04 o
   3  -5  12        0.03       -1.75      1.75 o
   4  -5  12       15.28       13.41      2.62 o
  -5  -4  12       27.69       32.06      5.25 o
  -4  -4  12        2.88        1.39      1.74 o
  -3  -4  12       34.59       35.19      3.07 o
  -2  -4  12        1.61       -0.06      1.54 o
  -1  -4  12       10.04       12.50      1.95 o
   0  -4  12        0.63        0.63      1.33 o
   1  -4  12        4.80        4.37      2.04 o
   2  -4  12       38.49       43.43      3.79 o
   3  -4  12        6.60        5.83      2.33 o
   4  -4  12        5.70        6.12      2.33 o
  -5  -3  12        3.54        0.29      2.62 o
  -4  -3  12       38.97       41.97      5.54 o
  -3  -3  12       13.69        9.35      2.06 o
  -2  -3  12        5.73        5.23      1.74 o
  -1  -3  12       11.76       14.09      2.16 o
   0  -3  12        8.38        7.80      1.89 o
   1  -3  12        0.12        0.87      2.04 o
   2  -3  12        5.83        6.70      2.33 o
   3  -3  12       47.38       52.47      4.37 o
   4  -3  12        0.04       -2.04      2.04 o
  -5  -2  12       73.06       93.86      7.29 o
  -4  -2  12       71.63       80.45      6.41 o
  -3  -2  12       37.95       42.58      3.36 o
  -2  -2  12      188.20      202.41      6.76 o
  -1  -2  12       56.26       57.07      3.49 o
   0  -2  12      108.64      124.49      4.90 o
   1  -2  12       12.28       11.37      2.62 o
   2  -2  12       47.00       53.34      4.37 o
   3  -2  12        5.71        6.70      2.33 o
  -5  -1  12        1.23        2.04      2.62 o
  -4  -1  12        0.37        3.21      2.62 o
  -3  -1  12       56.54       53.34      5.25 o
  -2  -1  12       20.73       27.03      2.73 o
  -1  -1  12        7.55        8.65      1.95 o
   0  -1  12       16.06       18.35      2.31 o
   1  -1  12        5.96        7.87      2.62 o
   2  -1  12        0.05       -1.75      2.04 o
  -5   0  12       10.43       15.16      4.08 o
  -4   0  12        0.25        0.29      2.62 o
  -3   0  12        9.48        5.25      2.91 o
  -2   0  12        1.33       -1.75      2.33 o
  -1   0  12        2.54        1.46      1.75 o
   0   0  12       23.97       21.68      3.79 o
   1   0  12       10.69       12.83      2.91 o
   2   0  12       53.85       63.25      5.25 o
  -4   1  12        1.53        0.87      2.62 o
  -3   1  12       56.02       68.21      6.41 o
  -2   1  12        0.00        1.46      2.91 o
  -1   1  12        2.21        0.29      2.62 o
   0   1  12       18.34       25.07      4.66 o
   1   1  12       19.28       17.49      3.50 o
  -3   2  12       13.54       13.41      4.08 o
  -2   2  12       86.26      115.72      8.45 o
  -1   2  12       22.48       29.73      4.96 o
  -1 -11  13       14.71       20.11      3.50 o
   0 -11  13      205.66      234.07     10.49 o
   1 -11  13       14.45       15.74      3.21 o
   2 -11  13       67.21       78.99      5.25 o
   3 -11  13        0.06       -3.79      2.04 o
  -2 -10  13        2.06        4.66      2.91 o
  -1 -10  13       22.29       24.49      3.79 o
   0 -10  13        9.54       13.70      3.21 o
   1 -10  13       10.44       16.62      3.21 o
   2 -10  13       17.82       20.70      3.21 o
   3 -10  13        0.85        0.87      2.04 o
   4 -10  13       49.35       49.26      4.08 o
  -3  -9  13        1.54        3.21      2.91 o
  -2  -9  13       18.59       18.07      3.79 o
  -1  -9  13        4.77        6.41      2.91 o
   0  -9  13       16.29       20.11      3.21 o
   1  -9  13        5.07        6.41      2.62 o
   2  -9  13       79.47       87.45      5.25 o
   3  -9  13        3.58        0.29      2.04 o
   4  -9  13      155.31      158.28      7.29 o
  -3  -8  13        2.71        5.83      2.91 o
  -2  -8  13       10.51       14.28      3.21 o
  -1  -8  13       24.69       31.19      4.08 o
   0  -8  13        1.47       -0.58      2.04 o
   1  -8  13       35.07       45.18      4.08 o
   2  -8  13       12.46        7.29      2.33 o
   3  -8  13        5.67        6.12      2.33 o
   4  -8  13        4.69        1.46      2.04 o
  -4  -7  13       64.82       72.58      6.12 o
  -3  -7  13       14.77       16.62      3.50 o
  -2  -7  13        5.76        2.91      2.62 o
  -1  -7  13        5.50        4.96      2.62 o
   0  -7  13        0.42        1.75      2.33 o
   1  -7  13        5.86        4.37      2.33 o
   2  -7  13       57.74       55.38      4.37 o
   3  -7  13        0.63       -2.33      1.75 o
   4  -7  13       12.79        9.62      2.62 o
  -4  -6  13       12.05       12.59      2.45 o
  -3  -6  13        0.39       -1.84      1.89 o
  -2  -6  13        0.00       -2.62      2.33 o
  -1  -6  13       14.16       11.08      2.91 o
   0  -6  13        7.65        2.62      2.33 o
   1  -6  13        8.66        9.04      2.62 o
   2  -6  13        3.87        3.21      2.04 o
   3  -6  13        0.97       -1.17      2.04 o
   4  -6  13       50.08       43.14      4.08 o
  -4  -5  13       18.16       20.70      4.08 o
  -3  -5  13        7.32        4.81      2.06 o
  -2  -5  13        0.13        0.44      1.65 o
  -1  -5  13        8.63        1.17      2.33 o
   0  -5  13       32.68       27.69      3.50 o
   1  -5  13        5.73        6.70      2.33 o
   2  -5  13       40.05       45.18      4.08 o
   3  -5  13        0.80       -1.46      2.04 o
  -4  -4  13       66.49       87.45      7.00 o
  -3  -4  13       29.05       39.85      3.36 o
  -2  -4  13       10.70       14.15      2.36 o
  -1  -4  13        3.38        4.37      2.62 o
   0  -4  13       42.72       47.51      4.37 o
   1  -4  13        1.27        0.00      2.04 o
   2  -4  13       12.42       14.87      2.91 o
   3  -4  13        0.05       -0.58      2.04 o
  -4  -3  13        6.74        4.66      2.91 o
  -3  -3  13        8.15       12.21      2.27 o
  -2  -3  13        8.14        5.17      1.95 o
  -1  -3  13        3.24        3.64      1.86 o
   0  -3  13       77.66       86.86      5.83 o
   1  -3  13        7.58        8.45      2.62 o
   2  -3  13       61.57       70.25      5.25 o
  -4  -2  13       42.29       37.31      5.54 o
  -3  -2  13        0.36       -1.75      2.33 o
  -2  -2  13       78.48       83.61      4.40 o
  -1  -2  13       12.78       11.43      2.33 o
   0  -2  13       80.33       90.95      5.83 o
   1  -2  13        2.78        3.50      2.62 o
   2  -2  13      101.87      118.05      6.70 o
  -4  -1  13       84.82      100.27      7.87 o
  -3  -1  13       66.94       74.62      6.70 o
  -2  -1  13       90.07      104.35      7.58 o
  -1  -1  13       11.85        8.67      2.16 o
   0  -1  13       90.28       99.40      6.41 o
   1  -1  13        3.20        4.37      2.62 o
  -3   0  13       57.48       78.70      7.00 o
  -2   0  13        2.23        0.00      2.62 o
  -1   0  13       14.37        9.33      3.50 o
   0 -10  14      209.94      244.85     10.79 o
   1 -10  14       40.07       36.73      4.08 o
   2 -10  14       64.80       62.09      4.96 o
  -1  -9  14       25.61       29.15      4.08 o
   0  -9  14        2.63        5.54      2.91 o
   1  -9  14        0.26        0.58      2.33 o
   2  -9  14       14.56       17.78      3.21 o
  -2  -8  14        0.27       -0.58      2.62 o
  -1  -8  14       49.18       62.67      5.25 o
   0  -8  14        5.87        9.04      2.91 o
   1  -8  14        5.55        6.12      2.62 o
   2  -8  14        9.77       11.95      2.91 o
  -2  -7  14       57.04       61.21      5.54 o
  -1  -7  14        7.36        4.37      2.91 o
   0  -7  14       14.15       15.16      3.21 o
   1  -7  14        7.89        1.75      2.33 o
   2  -7  14       34.01       32.65      3.79 o
  -3  -6  14       10.13       10.79      3.50 o
  -2  -6  14       14.94       15.45      3.50 o
  -1  -6  14        0.01       -4.66      2.33 o
   0  -6  14      104.38      123.01      7.00 o
   1  -6  14        0.11        0.29      2.33 o
   2  -6  14       16.58       23.03      3.50 o
  -3  -5  14       19.13       21.57      3.79 o
  -2  -5  14       26.43       27.40      4.08 o
  -1  -5  14        4.88        4.96      2.91 o
   0  -5  14       24.92       23.90      3.50 o
   1  -5  14        5.05        2.62      2.62 o
   2  -5  14       44.42       47.51      4.66 o
  -3  -4  14       23.24       29.15      4.96 o
  -2  -4  14      111.12      137.58      7.87 o
  -1  -4  14       15.16       14.57      3.21 o
   0  -4  14       59.43       73.75      5.54 o
   1  -4  14        0.65        0.00      2.33 o
  -2  -3  14      204.61      252.14     11.37 o
  -1  -3  14       63.14       84.82      6.12 o
   0  -3  14      101.28      122.72      7.00 o
 
